# Supplementary material for: Ensemble Methods for MiRNA Target Prediction from Expression Data
Source: PLoS One. 2015 Jun 26;10(6):e0131627. doi: 10.1371/journal.pone.0131627 (PMC4482624; doi:10.1371/journal.pone.0131627)
Supplement: S1 File — The p-values are adjusted by Benjamini-Hochberg (BH) method. (XLSX) [file pone.0131627.s001.xlsx]

## Sheet: EMT
hsa-let-7g	hsa-miR-101	hsa-miR-106b	hsa-miR-107	hsa-miR-1180	hsa-miR-141	hsa-miR-148b	hsa-miR-15a	hsa-miR-18a	hsa-miR-18b	hsa-miR-200a	hsa-miR-200a*	hsa-miR-200b	hsa-miR-200c	hsa-miR-203	hsa-miR-205	hsa-miR-301a	hsa-miR-301b	hsa-miR-30e	hsa-miR-32	hsa-miR-33b	hsa-miR-429	hsa-miR-454	hsa-miR-577	hsa-miR-590-3p	hsa-miR-590-5p	hsa-miR-7	hsa-miR-7-1*	hsa-miR-96	hsa-miRPlus-A1018	hsa-miRPlus-A1055	hsa-miRPlus-A1065	hsa-miRPlus-B1030	hsa-miRPlus-D1054	hsa-miRPlus-E1281	2014-03-09	2014-09-11	AAGAB	AAK1	ABCA2	ABCF2	ABCG2	ABHD11	ABL1	ABL2	ABLIM1	ACAA1	ACOT11	ACOT4	ACSL4
6.99	8.88	12	9.675	7.19	11.34	8.32	8.07	8.93	8.73	10.155	6.99	11.055	11.44	9.61	6.73	9.975	7.51	9.14	8.25	6.83	8.67	7.27	6.15	6.38	7.29	9.08	6.47	9.4	7.58	6.45	6.85	9.42	6.96	6.73	6.6186	3.61701	7.75658	5.09731	6.55517	5.96087	6.47544	9.41224	7.66225	7.34471	6.44234	6.6736	6.65067	5.11059	3.58118
7.13	8.38	10.33	9.05	7.22	10.45	8.3	7.5	9.25	9.19	10.195	6.56	11.135	10.71	7.49	7.16	8.905	7.57	9.66	7.15	6.54	9.08	6.83	6.4	6.45	6.545	8.15333	6.5	8.99	7.62	6.26	7.015	8.84	6.98	7.4	6.83845	3.31422	6.94458	6.13035	5.36382	5.99105	5.05604	7.46836	7.37486	6.7942	7.5401	6.83906	6.74887	4.20627	3.95506
6.8	8.74	11.35	9.405	7.31	11.04	8.24	7.91	10.08	9.9	11.785	7.22	12.355	11.15	7.86	9.71	9.195	7.9	9.1	8.66	6.5	10.54	6.96	6.36	6.83	8.005	10.5233	6.78	9.08	8.03	7.04	7.245	9.24	7.37	6.55	7.53372	3.56089	7.38385	6.14061	5.72055	6.32975	7.84124	8.40762	7.3705	6.91002	7.69143	7.41535	7.17099	8.01316	3.55593
7.14	8.35	9.85	9.415	7.24	12.69	8.65	7.94	9.56	9.36	10.795	6.92	11.73	12.45	8.39	10.96	9.005	7.98	9.85	8.79	7.25	9.46	6.83	6.28	6.37	6.925	7.95	6.47	8.51	8.07	6.45	6.825	9.83	6.9	6.34	6.87469	3.44032	7.86065	6.65201	5.08677	5.51805	7.242	7.75557	7.30783	6.39763	7.90883	6.86944	6.76475	4.54287	4.47217
6.96	8.78	10.49	9.075	7.16	11.08	8.47	7.51	9.57	9.43	9.665	6.95	10.42	10.93	7.42	6.41	8.83	7.97	9.3	8.22	6.77	8.47	6.7	6.23	6.79	7.545	10.17	6.85	9.33	8.03	6.89	7.505	9.05	7.78	6.82	6.67008	3.56778	7.26269	5.9068	5.68574	6.12111	5.13475	8.32796	7.64881	6.75397	7.72842	6.67448	7.03246	5.43826	4.35319
7.13	8.12	10.42	9.28	7.2	11.18	8.27	9.02	9.82	9.81	11.63	6.8	12.43	11.06	8.01	6.55	8.13	7.31	9.46	8.35	6.96	9.98	6.97	6.28	6.49	6.6	9.82333	6.59	8.45	7.21	6.36	6.835	9.03	6.88	6.41	6.90897	3.51919	7.43681	5.57151	5.31028	5.53857	6.30514	7.94707	7.62814	6.33693	8.14294	6.90515	7.37918	5.02079	4.41425
6.43	8.1	9.52	8.92	7.11	9.03	8.98	7.9	7.56	7.47	9.13	6.67	10.145	9.42	7.99	9.26	9.27	7.47	8.73	7.23	6.63	8.45	6.82	6.26	6.5	6.605	7.22667	6.42	7.87	7.71	6.44	6.88	8.52	7.01	6.63	6.59717	3.3877	7.22327	5.78714	6.58603	5.44818	5.10794	8.7152	7.78978	6.30054	6.58417	6.98947	6.00831	6.37103	2.94034
6.9	8.07	10.59	9.175	6.95	10.19	8.09	7.34	8.35	8.23	9.315	6.79	10.42	10.48	7.2	6.73	7.53	7.16	9.82	7.08	6.39	8.21	6.54	6.19	6.35	6.82	7.97667	6.45	9.06	7.03	6.3	6.485	8.41	6.63	6.36	6.43246	3.29569	6.81551	6.48692	5.44544	6.1062	5.24625	8.5735	6.84595	7.41516	7.99003	7.22786	6.63122	6.32498	4.60033
6.85	7.85	10.49	8.75	6.92	11.15	7.54	7.82	9.8	9.58	11.795	7.05	12.37	11.23	9.05	6.41	7.57	7.09	8.94	7.74	6.44	9.62	6.68	6.29	6.53	6.975	9.33	6.59	8.37	6.99	6.52	6.66	8.75	6.75	6.45	6.42211	3.411	7.02878	5.85497	5.57934	6.1159	9.23535	9.84815	7.51799	6.19893	7.6332	7.18042	7.11674	5.15312	3.74588
7.21	8.57	10.52	9.375	7.05	10.91	8.33	8.28	9.51	9.4	10.16	6.91	11.185	11.31	8.76	6.39	8.82	7.96	9.16	7.99	6.36	8.9	6.91	6.25	6.82	7.495	9.79333	6.82	9	7.95	6.95	7.105	9.66	7.2	6.3	7.16589	3.43949	7.45069	5.99871	5.76921	6.57996	5.29809	9.32135	7.55028	6.53849	7.06809	7.54308	6.78404	5.67839	4.17462
7.08	8.97	10.82	9.26	7.11	11.69	8.12	8.13	10.11	9.95	11.555	7.07	12.18	11.44	7.05	6.49	8.83	8.03	9.16	8.71	7.23	9.97	6.78	6.33	6.63	7.49	9.96	6.72	8.68	8.15	6.61	7.615	9.11	7.72	6.43	7.56214	3.65579	7.25319	5.54679	5.82173	5.94221	7.69245	8.7455	7.55649	6.53197	7.31655	7.55642	6.59734	5.70689	4.75084
6.7	7.8	9.8	7.815	6.98	6.72	7.32	7.2	8.09	7.98	8.86	6.91	9.265	6.58	6.64	6.47	7.16	6.66	9.66	7.19	6.41	7.21	6.59	6.19	6.4	6.77	7.43667	6.42	8.85	6.35	6.46	6.53	8.29	6.78	6.75	6.03289	3.7722	6.73685	6.86381	5.43784	6.3828	5.30457	7.94988	8.38679	7.91821	7.63626	6.31106	6.43808	4.41657	5.48235
6.71	6.46	8.58	8.35	6.81	6.42	7.55	7.33	7.35	7.12	6.375	6.75	6.57	6.47	6.49	6.5	6.7	6.91	7.24	6.5	6.25	6.45	6.55	6.15	6.24	6.545	7.38333	6.34	7.23	6.48	6.27	6.18	8.26	6.31	6.21	6.1097	3.80361	6.70696	6.77821	5.63505	6.04831	6.00288	6.84977	8.65982	7.46065	5.24081	6.18995	6.18313	4.25022	4.80846
6.57	7.71	9.65	9.145	7.12	6.44	7.4	7.05	7.52	7.57	6.37	6.75	6.55	6.49	6.47	6.39	7.75	6.85	7.93	6.86	6.27	6.44	6.73	6.22	6.22	6.495	7.08333	6.38	6.65	6.6	6.21	6.28	8.05	6.45	6.21	6.17798	3.51957	6.73266	6.34672	5.07353	6.58424	5.73103	7.96336	7.03532	6.71173	5.93539	6.66269	6.51079	4.46998	4.74016
6.52	7.1	9.42	7.5	6.77	6.45	7.43	7.01	7.48	7.34	7.42	6.78	8.71	6.51	6.45	6.43	6.81	6.66	8.09	6.52	6.34	7.01	6.43	6.13	6.23	6.395	7.18	6.3	7.27	6.5	6.21	6.625	7.05	6.73	6.22	6.39144	3.56061	6.23402	6.14891	5.63166	6.28645	5.39932	7.67343	8.64532	8.14427	6.91033	5.57353	6.78844	4.65013	3.93428
6.64	7.3	9.12	8.16	6.78	6.37	7.33	7.17	7.53	7.53	6.315	6.67	6.5	6.39	6.45	6.39	7.005	6.67	8.22	6.92	6.16	6.37	6.45	6.14	6.26	6.55	6.93333	6.33	6.86	6.55	6.24	6.35	8.01	6.57	6.28	6.4783	3.61528	6.15272	6.58223	5.76077	6.19754	5.52781	7.29524	9.49618	7.58498	5.43586	6.50674	6.74397	4.62355	5.40789
6.67	6.6	9.81	7.845	6.59	6.48	6.71	8.18	8.74	8.8	6.345	6.53	6.36	6.26	6.32	6.51	7.225	6.87	8.64	7.53	6.51	6.29	6.53	6.12	6.14	6.545	7.32667	6.33	6.73	7.16	6.41	6.405	8.07	6.99	6.39	6.10525	3.72829	7.06262	7.43342	5.30356	6.75102	5.61474	7.4212	7.97933	8.04974	6.20587	7.63948	6.44718	4.28879	4.5683
6.59	7.88	10.66	8.54	6.94	9.18	8.04	7.36	9.22	9.07	7.835	6.69	8.745	9.51	6.54	6.38	8.115	7.16	8.98	7.43	6.34	7.03	6.49	6.11	6.13	6.88	7.92	6.4	8.25	7.19	6.23	7.275	7.99	7.32	6.42	6.85139	3.66776	7.00402	6.34621	5.49352	6.36748	5.03977	8.44679	7.85825	8.18502	7.20142	6.59595	6.48125	4.42867	4.3798
6.95	7.27	10.56	9.015	6.8	6.37	7.57	8.02	8.6	8.55	6.365	6.62	6.565	6.46	6.47	6.38	7.53	7.3	8.18	6.96	6.26	6.4	6.87	6.18	6.2	6.46	7.21333	6.57	7.42	7.21	6.21	6.25	8.06	6.83	6.24	5.73114	3.97193	6.83114	6.9014	5.02906	6.77926	5.83303	7.51228	8.14651	7.52273	5.52149	7.31112	6.62343	4.63439	4.13999
6.72	7.89	10.2	8.685	6.98	6.76	7.98	7.31	8.25	8.12	9.345	6.75	10.1	6.63	6.53	6.44	8.27	7.56	8.59	7.15	6.28	8.42	6.64	6.22	6.19	6.865	7.89333	6.43	8.46	7.57	6.37	6.63	8.23	6.86	6.35	6.78223	3.73072	7.21071	6.59547	5.40508	6.61581	6.12173	7.57532	8.30937	7.93951	6.93011	6.88403	6.57976	4.31511	4.94541
6.67	7.51	9.2	8.44	6.86	6.36	7.66	7.37	8.15	8.04	6.305	6.72	6.49	6.4	6.53	6.37	8.065	6.85	8.27	7.08	6.2	6.38	6.68	6.11	6.24	6.74	7.75333	6.45	6.86	6.72	6.26	6.555	8.03	6.72	6.26	6.1263	4.33648	7.36953	6.65232	4.98699	5.48568	4.94482	7.19407	9.11758	8.58742	6.49118	5.7753	6.43756	4.02597	5.87077
6.55	7.67	9.67	8.285	6.8	6.77	7.51	7.24	8.35	8.25	9.415	6.69	10.74	6.61	6.49	6.36	7.205	7.08	8.04	6.79	6.3	8.47	6.39	6.02	6.12	6.655	7.31333	6.38	7.59	7.02	6.14	6.675	7.69	6.73	6.17	6.8625	3.86587	6.63218	7.03354	5.14521	6.0176	5.36695	7.38515	8.39129	7.8103	6.71237	5.83934	6.52592	4.49385	5.07977
6.63	7.56	9.38	8.88	7.09	6.46	7.39	7.17	8.19	8.03	6.51	6.69	7.195	6.71	6.54	6.45	7.865	7.26	7.94	6.78	6.19	6.55	6.68	6.2	6.15	6.49	7.21667	6.4	7.35	7.05	6.25	6.16	8.52	6.26	6.2	6.35866	3.58341	6.49787	7.06556	5.0361	6.77164	7.09731	7.79312	7.99201	7.56233	6.21146	6.62187	5.98768	4.29582	4.42421
6.75	7.51	9.48	7.725	7.46	6.41	7.77	7.32	7.84	7.74	6.385	6.69	6.555	6.47	6.49	6.44	7.2	7	8.88	7.35	6.97	6.44	6.42	6.08	6.18	6.555	7.46	6.38	7.51	6.71	6.19	6.605	8.21	6.64	6.41	5.91122	3.62367	6.20949	6.45737	5.44035	6.28184	5.52915	7.22634	7.37152	7.93455	5.4568	6.27614	6.54406	4.53167	5.73832
6.71	7.18	10.16	8.645	7.17	6.47	7.52	7.69	7.88	7.81	6.415	6.67	6.775	6.63	6.63	7.27	7.835	7.08	8.91	6.96	6.2	6.78	6.75	6.22	6.27	6.635	7.22333	6.41	8.18	6.7	6.32	6.18	8.46	6.25	6.16	6.8748	3.76039	6.81857	6.70658	5.37678	6.29618	4.91762	8.335	8.19346	6.91839	6.00796	7.45082	6.37549	4.26284	4.46293
6.52	7.06	9.49	8.2	6.71	6.51	7.56	7.23	8.21	8.06	6.745	6.61	8.32	6.62	6.56	6.49	7.155	7.18	8.38	6.81	6.33	6.64	6.52	6.16	6.24	6.535	7.26	6.43	7.59	6.38	6.27	6.155	8.3	6.23	6.21	6.03861	4.09978	5.81656	6.6033	5.30559	6.13087	5.63582	8.15616	7.38614	7.10789	6.87013	6.4878	6.67146	4.36038	4.887
6.52	7.55	9.35	8.195	6.87	6.38	7.9	6.94	8.43	8.25	6.305	6.75	6.495	6.47	6.53	6.37	7.695	7.32	8.43	6.69	6.43	6.36	6.44	6.16	6.24	6.725	7.14333	6.3	6.86	7.35	6.28	6.76	7.37	6.86	6.23	5.93248	3.69512	6.47777	6.66625	5.28071	6.52197	5.37818	8.31392	7.30737	8.97603	5.91224	6.9555	6.37414	4.7127	4.38875
6.69	7.95	10.39	8.825	7.03	6.47	7.79	7.57	8.9	8.85	6.39	6.69	6.63	6.45	6.72	6.46	7.51	7.22	9.17	7.14	6.29	6.51	6.63	6.16	6.29	6.71	8.31333	6.45	7.38	6.75	6.33	6.15	8.75	6.26	6.31	5.89383	3.70309	7.00061	6.61422	5.40752	6.0673	5.39037	7.37492	7.78561	8.11868	5.96244	6.96808	6.48029	4.1983	4.98095
6.96	8.74	9.62	8.945	6.89	10.99	7.82	7.61	8.66	8.52	10.16	6.75	11.285	11.1	7.01	6.55	7.735	7	9.33	7.79	6.61	8.88	6.57	6.16	6.22	6.625	7.14667	6.39	8.12	6.91	6.27	6.72	9.16	6.74	6.49	6.53534	3.72013	6.9351	7.08601	5.6704	5.91309	5.19414	7.94584	7.86554	7.19221	7.00368	6.15784	6.44464	4.18623	4.10973
7.4	8.69	11.39	9.375	7.17	7.84	8.29	8.52	9.71	9.7	10.12	6.63	10.985	7.92	7.44	6.6	8.315	7.56	9.58	8.07	6.66	9.02	6.82	6.31	6.61	7.32	10.2	6.67	9.79	7.53	6.56	7.065	9.47	7.17	6.62	6.32151	3.60718	7.09054	5.98263	5.19369	6.18248	4.98083	7.74884	7.81681	7.88341	6.45438	7.03464	6.83555	4.10757	4.53799
6.78	7.16	9.53	8.4	6.67	6.3	7.27	7.29	8.06	7.98	6.28	6.51	6.55	6.46	6.43	6.31	6.57	6.69	7.84	6.71	6.16	6.38	6.46	5.99	6.19	6.355	6.76333	6.37	6.66	6.22	6.12	6.09	7.99	6.38	6.09	6.54353	4.02287	7.07212	5.79216	5.89005	6.39728	5.29839	7.43033	7.4132	7.61268	6.61092	6.92086	6.81446	4.08747	5.13069
6.82	7.17	10.3	9.63	6.9	6.41	7.72	6.85	7.98	8.07	6.335	6.64	6.505	6.54	6.54	6.41	8.795	7.47	8.35	6.66	6.25	6.45	6.95	6.18	6.28	6.56	7.87667	6.59	8.57	7.42	6.3	6.36	8.86	6.57	6.25	6.19701	3.73316	6.70453	6.69969	5.30439	6.18986	5.07821	8.13638	8.39378	8.20399	7.41274	5.90469	6.66742	4.21647	3.46186
6.53	6.4	8.75	7.54	6.89	6.17	7.22	7.07	7.15	6.92	6.805	6.51	7.765	6.6	6.62	6.51	6.59	6.66	7.45	6.5	6.38	6.55	6.66	6.23	6.4	6.215	7.2	6.41	7.69	6.33	6.21	6.335	7.19	6.42	6.25	6.21303	3.52628	6.97035	6.52999	5.28888	6.57706	5.4266	8.05577	8.48873	8.53903	7.54828	5.93392	6.77154	4.91891	6.01339
6.93	7.79	9.79	8.33	6.91	6.42	7.01	7.49	7.91	8.18	6.34	6.79	6.51	6.41	6.67	6.39	6.815	6.69	8.67	6.67	6.31	6.37	6.54	6.2	6.25	6.595	7.42667	6.51	7.5	6.54	6.29	6.39	8.59	6.53	6.28	6.64035	3.64392	6.91954	6.08935	5.69533	6.3239	5.64406	7.88591	7.71178	7.73516	6.09097	6.09352	6.73268	4.3841	5.16982
6.55	7.61	9.1	8.38	6.86	6.4	7.28	7.03	7.42	7.41	6.335	6.84	6.485	6.43	6.55	6.4	7.21	6.86	8.63	6.96	6.27	6.38	6.51	6.22	6.23	6.54	7.05333	6.48	6.95	6.81	6.24	6.495	8.02	6.79	6.32	6.41587	3.40431	7.30486	7.36954	5.25457	5.65182	5.15763	6.94945	7.30013	7.88833	5.07955	7.32817	6.30286	4.66055	4.72998
6.62	7.41	9.97	7.725	6.94	6.51	7.26	7.54	7.61	7.52	6.34	6.68	6.475	7.44	6.56	6.43	7.02	6.7	8.52	6.97	6.27	6.39	6.61	6.14	6.31	6.74	7.70333	6.36	8.26	6.4	6.33	6.215	7.95	6.34	6.38	6.907	3.46801	7.20058	6.66131	5.10201	6.67634	8.18727	7.99281	8.18544	6.7034	6.23385	6.39757	6.52588	4.17725	5.26627
6.38	7.67	9.97	7.96	6.9	6.44	7.35	6.93	10.69	10.48	6.39	6.65	6.655	6.53	6.63	6.48	7.17	7.73	8.29	6.99	6.27	6.51	6.47	6.21	6.18	6.665	7.19333	6.38	7.51	7.76	6.28	6.205	7.84	6.33	6.28	5.77	3.65317	7.42758	5.74378	5.31055	7.24442	4.91186	7.60525	9.44462	7.68128	5.34805	6.89966	6.41371	5.18987	4.53213
6.83	6.94	9.66	9.09	6.77	6.47	7.61	7.72	8.24	8.02	6.465	6.8	6.935	6.53	6.59	6.43	7.66	6.99	8.38	7.11	6.25	6.5	6.87	6.21	6.24	6.575	7.78333	6.4	7.44	6.6	6.27	6.3	8.54	6.33	6.27	6.21719	3.67593	6.48834	6.71944	5.48719	5.96399	5.17351	7.39735	8.358	7.31929	6.71763	6.18302	6.2176	3.9626	6.10267
6.63	7.83	10.01	8.525	7.07	6.48	7.94	7.51	8.33	8.23	6.4	6.68	6.615	6.6	6.58	6.43	7.72	7.2	9.32	7.35	6.61	6.42	6.61	6.2	6.27	6.835	7.23667	6.47	9.4	7.07	6.32	6.7	8.26	6.76	6.21	7.18126	3.24731	7.57935	6.68442	5.04007	6.2019	4.88021	7.91682	8.36663	7.12115	6.37878	6.49753	6.45557	4.06842	5.5026
6.9	7.97	9.88	8.86	6.92	6.57	7.46	8.03	9.05	8.92	7.285	6.88	7.72	6.57	6.99	6.45	8.23	6.9	8.69	7.52	6.3	6.74	6.93	6.17	6.27	6.695	7.31667	6.36	8.14	6.88	6.33	6.64	8.26	6.8	6.35	6.55068	3.7543	7.31108	6.79818	5.12851	6.26191	5.57604	7.34107	7.90062	7.51678	6.23204	6.28313	6.59899	5.81023	5.23073
6.4	7.16	8.83	7.31	6.61	6.51	7.46	7.02	7.74	7.61	7.77	6.79	8.745	6.51	6.55	6.45	6.85	6.74	7.84	6.55	6.21	7.09	6.44	6.17	6.16	6.475	7.39667	6.31	7.15	6.3	6.35	6.635	6.96	6.72	6.22	5.94103	4.03649	6.61041	6.20683	5.36998	6.52897	5.00835	7.20188	8.28823	8.30997	6.79578	5.29113	6.50818	4.64731	5.0205
6.79	7.29	8.91	9.235	6.77	6.4	7.37	7.16	7.91	7.9	6.525	6.74	6.925	6.57	6.87	6.36	8	6.76	8.69	6.65	6.19	6.47	6.9	6.14	6.28	6.46	6.95	6.3	7.37	6.92	6.31	6.3	8.54	6.52	6.16	6.50434	3.92802	6.71113	6.16128	5.83055	6.28645	5.2881	7.56386	8.13697	7.97998	6.0765	6.20086	6.82861	5.10056	5.21829
6.9	8.52	10.5	8.66	6.91	6.51	8.15	7.55	9.62	9.46	7.525	6.76	8.05	6.49	6.63	6.76	7.97	7.21	8.88	7.58	6.34	6.93	6.7	6.21	6.31	6.875	7.29	6.41	9.52	7.19	6.38	6.435	8.72	6.55	6.32	6.05726	3.8516	6.38925	6.12763	5.63798	6.68283	5.01073	7.96089	7.93273	7.1089	6.86582	6.89338	6.79098	4.66378	4.184
6.44	7.87	8.69	8.635	6.87	6.42	7.34	6.82	8.03	8.01	7.105	6.89	8.005	6.46	6.53	6.42	7.55	6.84	7.57	6.77	6.25	6.85	6.5	6.21	6.22	6.47	7.28333	6.35	6.95	6.66	6.2	6.355	7.97	6.9	6.31	6.43434	3.61516	7.2368	5.85044	5.16997	6.46158	4.96117	7.32696	9.41763	6.80018	5.22911	6.29326	6.57976	4.11919	5.62586
6.47	6.26	7.67	7.615	6.76	6.38	6.91	6.74	7.39	7.1	6.39	6.58	6.655	6.42	6.5	6.4	6.54	6.92	6.57	6.66	6.28	6.53	6.51	6.22	6.25	6.425	7.23667	6.43	7.07	6.33	6.31	6.175	7.16	7.29	6.17	6.99601	3.79645	7.41918	6.4773	5.81971	6.46484	5.22766	7.29632	7.96855	7.50757	5.49345	6.97832	6.41534	4.17987	5.89474
6.82	8.19	9.66	8.93	6.84	6.39	7.95	8.07	8.55	8.41	6.34	6.83	6.5	6.43	6.59	6.44	7.515	7.14	8.46	7.27	6.26	6.41	6.66	6.14	6.38	6.765	7.29333	6.33	8.11	7	6.43	6.42	8.46	6.93	6.17	6.51147	3.61635	7.67981	7.42182	4.90071	6.49579	5.15536	7.73382	8.34161	6.66512	6.07833	7.04777	6.26754	5.12548	5.52226
6.56	6.38	8.83	8.855	6.91	6.42	7.23	7.09	7.27	7.12	6.335	6.71	6.5	6.46	6.47	6.44	7.165	6.99	7.15	6.57	6.27	6.44	6.62	6.2	6.23	6.495	7.14667	6.35	6.94	6.73	6.21	6.195	7.74	6.28	6.16	6.46654	3.52793	6.44326	6.3595	5.38068	6.44673	5.45077	6.91825	9.16431	7.34758	6.53573	6.25969	6.52577	3.73986	5.39973
[truncated: 1,139 more columns]

## Sheet: MCC
hsa-miR-218	hsa-miR-30e	hsa-miR-195	hsa-miR-101	hsa-miR-197	hsa-miR-30a	hsa-miR-126	hsa-miR-130a	hsa-miR-30b	hsa-miR-30c	hsa-let-7g	hsa-miR-98	hsa-miR-126*	hsa-miR-196	hsa-miR-32	hsa-miR-124a	hsa-miR-133a	hsa-miR-15a	hsa-let-7f	hsa-miR-1	hsa-miR-28	hsa-miR-99a	hsa-miR-190	hsa-miR-30a*	hsa-let-7e	hsa-let-7d	hsa-miR-152	hsa-miR-30d	hsa-miR-16	hsa-miR-136	hsa-miR-148	hsa-miR-26a	hsa-miR-189	hsa-miR-100	hsa-miR-185	hsa-miR-19a	hsa-miR-125a	hsa-miR-33	hsa-let-7i	hsa-miR-103	hsa-miR-19b	hsa-miR-107	hsa-miR-23b	hsa-miR-186	hsa-miR-106a	hsa-miR-92	hsa-miR-17-5p	hsa-miR-99b	hsa-miR-199a*	hsa-miR-214
5.4401	9.79666	9.80688	9.77271	7.997	7.6893	10.9795	8.76833	9.23834	9.75481	10.3483	7.6242	10.3246	7.99471	7.7871	6.3203	5.58328	10.0571	10.8716	7.69383	8.77074	8.03557	5.2542	11.6596	8.22252	9.43228	7.5036	11.5657	11.1659	9.04861	10.7359	11.265	5	8.53219	6.7076	9.08393	11.5783	9.78948	9.4811	9.58058	10.2415	9.42425	10.4305	6.8392	8.62053	9.56482	8.80418	7.9368	10.8465	10.348
7.1848	10.7332	11.6323	10.9273	9.2162	8.24611	11.7949	11.0759	9.47415	10.1382	11.0609	9.0558	11.3212	9.04432	7.795	6.32971	5.7556	10.7151	11.4807	6.61231	9.34846	11.4566	6.8099	11.9088	9.53743	10.515	8.5286	11.895	11.7393	10.3529	8.52037	11.8221	5.5765	11.3452	7.0443	10.1883	12.1615	10.1457	10.3638	9.87696	11.2007	9.60312	11.1967	7.4724	9.48235	10.3732	9.6604	8.714	11.5451	11.3164
7.081	10.7723	11.6741	11.0685	9.2305	8.39875	11.7787	10.9848	10.4662	10.9176	11.2635	9.3175	11.2405	8.88176	8.0339	6.63761	5.7539	10.9976	11.6691	6.65973	9.34197	11.5188	6.6969	12.1447	10.2031	10.9774	8.2829	11.9476	11.7166	10.8525	8.63401	11.7657	5.3878	11.2917	7.518	10.1149	12.1781	10.4257	10.4827	10.3415	11.2108	10.1217	11.4053	7.9991	9.60215	10.6806	9.7435	9.0199	11.5707	11.3655
6.6226	10.6872	11.6595	11.2749	9.0417	7.94895	11.6929	10.556	10.6099	11.0829	11.2069	9.1316	11.1872	8.54511	7.9127	6.2813	5.25188	11.0878	11.5226	7.19672	9.50383	11.3932	6.5044	11.9139	9.65353	10.5774	8.3799	11.5833	11.76	10.8032	8.9707	11.7896	5	11.1277	7.2601	10.2922	12.2062	9.83644	10.6512	10.2145	11.4378	9.88784	11.323	7.3342	9.43632	10.1724	9.56999	8.4289	11.5697	11.194
5.9341	10.2165	11.02	9.4876	8.224	7.20893	11.0622	9.00956	9.86789	10.5749	10.6503	7.9919	9.6686	8.67403	7.9486	7.56507	8.8551	10.5244	10.8519	11.5344	10.1014	8.56069	5.4241	11.264	8.87858	9.47273	7.9413	11.4068	11.6388	8.04348	8.26123	11.6753	6.05	9.26146	6.8916	8.82433	11.8219	8.73694	9.53855	9.93602	10.1147	9.71129	11.25	6.8765	8.98576	9.3993	9.13093	8.2532	11.0691	9.85272
5.6988	11.1245	10.7289	9.47113	7.5906	6.00196	10.8565	8.44145	9.42381	10.037	9.87166	6.5559	9.41259	7.68578	7.721	6.85518	7.83969	10.4849	9.85145	11.4035	10.0361	7.55021	6.1182	11.5588	7.16847	7.33001	7.4045	11.364	11.6452	8.17529	6.48079	11.6825	5.1056	8.3682	5	9.49873	11.5556	8.80459	8.82365	8.83539	10.7805	8.60219	10.9312	6.775	8.57647	8.63555	8.60341	7.5826	10.7701	9.19725
6.1211	10.6671	11.0191	9.68577	8.0149	7.11282	10.5148	8.66223	10.1038	10.6874	10.7517	7.3806	9.39459	8.07156	7.7506	7.5718	8.45989	10.8964	10.6273	11.8965	10.6039	8.59907	7.1043	11.3803	8.39841	8.92188	7.8164	11.4478	11.7482	8.29255	8.34543	11.6863	5.5563	9.18354	5.9429	9.7534	11.8803	9.35957	9.9225	9.23875	10.8692	9.03731	11.5266	7.2414	9.04493	9.81771	9.18604	8.1333	11.38	9.8148
5.9095	10.5679	11.033	9.82579	8.5978	6.92373	11.0503	9.10085	9.39918	10.0779	10.5554	7.1059	9.83076	8.67509	7.934	7.54103	8.36751	11.0288	10.549	11.5437	9.83645	8.18122	6.2239	11.4574	7.99067	8.75749	7.8171	11.4567	11.8599	8.27952	7.54255	11.7262	5.4451	8.94274	6.4451	9.31914	11.7053	9.1515	9.22992	9.81762	10.5226	9.63031	11.2551	7.3614	9.11145	9.34286	9.2857	7.9071	10.7895	9.71898
7.8895	11.6147	10.9858	11.0572	8.8834	10.2284	11.7214	10.9173	11.7243	11.9498	11.103	8.9551	11.1289	10.8463	9.2141	9.40244	6.37742	11.2394	11.4636	7.62402	9.81056	10.5295	9.3107	12.2255	9.55354	9.45428	9.3535	11.9001	11.768	8.69107	8.94406	11.7327	6.8355	10.6957	8.1173	10.2172	11.9841	9.95255	10.4623	10.8527	11.043	10.787	11.4894	8.6001	10.3136	10.166	10.4314	9.3164	11.2779	10.1337
6.5515	10.9071	10.4792	10.0381	7.6636	9.32745	11.5244	9.72955	11.5275	11.8484	10.373	7.6508	10.3845	9.2196	8.4663	9.22103	5.17195	10.4323	10.9942	7.60658	8.4379	9.3245	8.3427	12.2245	9.06006	8.688	7.8641	11.9142	11.5176	7.61761	7.24029	11.6156	5.3055	9.50875	5.7853	8.83312	11.9073	8.72141	8.81524	9.73704	10.2396	9.56836	11.1439	6.2919	9.00462	9.1713	9.16779	8.0524	10.3061	8.79714
6.7908	10.9038	10.4009	9.84962	7.7208	9.69671	11.7052	9.71435	11.4853	11.794	10.3144	7.7268	10.8297	9.34064	8.011	10.264	5.37275	10.6814	10.7578	6.74847	8.61532	9.82044	8.2378	12.18	7.94068	7.91649	7.9458	11.9617	11.5553	7.85963	7.31576	11.84	5.5176	9.92143	6.2454	9.36437	11.8409	9.25372	9.12186	10.0591	10.6024	9.96615	11.3926	6.5873	8.98586	8.90837	9.12713	7.9969	10.3075	9.04436
6.9851	9.83384	10.4506	9.51331	8.3784	7.75458	12.3527	9.44897	10.1813	10.4906	10.0056	6.9385	11.8563	7.37376	7.8497	6.59561	5.11072	10.5974	10.6836	8.6048	7.87201	8.40099	5	12.5247	7.74764	9.12329	7.271	12.4201	11.9934	6.74764	6.32485	11.7275	5	9.30981	6.743	8.78436	12.0224	9.44642	8.60709	8.98454	10.088	8.67144	10.8324	7.0471	8.59561	9.00863	8.6828	8.2531	9.96959	8.71498
7.4868	10.8222	11.0555	10.8474	9.1648	8.22258	11.9182	10.4913	10.9708	11.3108	11.2944	8.6431	11.5897	7.39291	8.3808	6.28551	6.55407	11.5147	11.6264	9.79115	9.37753	9.65129	5	12.1044	9.62185	10.7737	8.1007	12.0048	11.8829	7.85631	8.10073	11.7802	5.9691	10.2922	8.3995	9.46283	12.1906	10.4189	10.4475	10.342	10.6628	10.0648	11.5716	7.1697	9.11307	10.3345	9.3444	9.1533	11.077	10.0496
6.0552	10.4013	10.5673	9.43007	8.1157	8.15944	10.1499	8.62181	10.0737	10.4868	10.6003	8.1084	8.9006	7.2688	7.6918	7.11842	5.70255	10.2756	10.909	8.03782	9.39276	8.19866	5.8385	11.5106	7.99561	9.53409	7.7539	11.3283	11.4602	9.00447	11.6146	11.3833	5.594	8.40386	6.7164	9.81069	11.2802	8.93068	9.37364	8.75641	10.5389	8.62653	10.5523	7.1143	8.91572	10.0962	8.98599	7.7087	9.8196	8.61598
6.6422	11.0039	11.5227	10.8504	8.9465	8.10773	11.619	10.2494	10.5723	11.0232	11.1385	8.9677	10.6065	8.34419	8.5598	7.23376	10.5846	11.0899	11.4944	12.1868	10.1906	11.6764	5.7948	11.8511	9.717	10.409	8.6368	11.8689	11.7545	9.49307	9.92401	11.7793	7.4266	11.5112	7.0052	10.1946	12.2324	10.7259	9.7345	10.4922	11.1903	10.2379	11.8577	8.064	9.541	9.87056	9.57468	8.9297	11.2062	10.8112
7.1716	10.7897	11.0221	10.5518	9.1739	8.04923	10.9992	10.136	10.4022	10.6999	11.1436	9.3296	9.72046	8.29758	8.1622	7.45917	9.2258	11.1189	11.3762	12.0417	10.0586	11.5589	5.8704	11.7027	10.0244	10.5517	8.9353	11.7132	11.6338	9.48215	9.24388	11.7796	7.287	11.3925	7.2794	10.3671	12.2145	10.0062	10.2828	10.2141	11.3123	9.98382	11.851	8.6202	9.30304	9.82718	9.51746	8.974	11.137	10.392
6.3554	10.8308	11.2191	10.7572	8.894	7.56599	11.4372	10.235	10.2755	10.9061	10.9787	8.3074	10.2202	7.74743	7.9881	6.11943	8.36125	11.3455	11.2888	11.933	9.93714	11.8067	5	11.9225	9.77879	9.82974	8.8467	11.8439	11.8918	9.75941	8.4391	11.9086	7.236	11.5263	6.1949	9.88432	12.2667	10.3116	9.77583	10.2187	11.2282	9.82923	12.0282	7.9299	8.97817	9.07575	8.93617	8.7698	11.536	11.0385
6.9289	11.0069	11.3998	10.6955	9.2099	8.10428	11.1827	10.7003	10.6261	10.9937	11.3571	8.9231	9.79443	7.86301	8.0477	5.87749	9.04839	11.5026	11.5192	12.0793	10.3147	11.8024	5.1712	11.989	10.3558	10.4728	9.3363	11.8058	11.8766	9.91163	8.61017	11.796	7.2339	11.5857	7.1215	10.1224	12.1676	10.1827	10.3092	10.3009	11.1798	10.1539	11.9307	8.2407	9.14247	9.83357	9.1467	9.2368	11.4842	11.2162
6.0369	9.48585	10.8635	10.1014	8.0976	7.18154	10.84	9.68075	9.74755	10.3534	10.8194	7.7592	9.03345	7.50085	7.5479	6.23413	7.57904	10.9324	11.1648	11.8401	9.04447	11.2133	5.8403	11.0023	7.22448	8.9102	7.7072	10.9798	11.6036	8.23292	8.72972	11.6607	5.9657	11.1124	5.9401	9.23112	12.1291	9.14369	9.36158	9.60689	10.4574	9.32261	11.5965	6.6188	8.81374	8.83569	8.7528	8.1643	11.0542	10.0603
6.8776	11.0192	11.2282	10.4357	8.5738	7.76678	11.3253	9.89318	10.2864	10.9592	10.9363	8.5804	10.1967	8.01849	8.0078	8.34688	10.7633	11.0714	11.3008	12.1708	10.5536	11.3419	5.5405	11.967	9.67282	10.3843	8.5314	11.9232	11.8592	8.84367	9.15836	11.8222	7.1432	11.2307	6.9281	9.70275	12.1932	9.7775	10.0938	9.89651	10.7784	9.67958	11.8514	7.9753	8.80326	9.65573	8.91397	9.1421	11.1541	10.9026
6.9268	10.2753	11.4096	10.5447	9.1096	7.34335	11.8996	10.8482	8.99974	9.59717	11.3057	9.7095	11.5145	9.22554	7.7679	5	8.57675	11.1206	11.771	12.1846	10.4576	11.5395	5.5433	11.7092	11.22	11.3041	8.7406	11.7805	11.6543	9.49381	6.65207	11.6399	7.1862	11.2705	7.6332	8.7843	12.3466	9.90818	10.5709	9.83512	10.0195	9.52994	11.9791	7.7015	7.95423	9.64954	7.99435	9.3308	11.6142	11.4545
5.39	11.7898	9.40751	10.0803	8.0925	7.66341	9.81012	7.64481	10.9297	11.2901	10.0106	8.2479	8.97714	7.74275	8.8958	7.16514	5.72748	10.0376	10.6935	5.71716	10.4812	6.99665	6.2668	11.8849	8.57449	9.32095	7.1878	11.7759	11.6398	7.70037	7.49932	11.1724	5.7974	7.25789	7.9076	10.8891	11.7627	9.46662	10.4844	10.8846	11.5399	10.8007	10.2797	8.8859	10.8281	10.4549	10.9604	8.449	8.33486	7.50042
5.5019	10.467	8.34201	9.30898	7.323	6.45525	9.47661	8.12287	9.29548	9.81455	9.318	6.9926	8.32296	7.05449	7.4946	5.34993	5.94844	10.0766	9.08909	7.77223	9.34115	7.67283	5	10.7766	6.82291	7.32633	7.6457	10.5822	10.7828	8.23322	6.56032	10.6802	5.8732	8.24348	6.3512	9.51715	11.2738	8.9357	8.93084	9.0229	10.4158	8.76508	11.1455	7.3377	9.06413	8.92351	9.22572	8.0372	10.0942	9.10067
5	7.90868	6.92687	6.71996	6.7828	5.40975	8.92422	6.71492	7.20883	7.75648	8.61296	6.8608	7.83852	6.66162	6.9139	5.00202	5.29705	9.9147	9.45793	7.59419	8.25357	5.95796	5	9.71529	6.40975	7.66162	7.473	9.71701	10.9276	7.10698	6.68937	9.38345	5	7.09648	5.9409	8.70412	9.75894	9.39794	8.33905	8.24892	9.7953	8.08887	10.9519	5.3391	8.1513	8.73871	8.31742	7.1066	8.73708	8.02355
5.0396	8.30869	8.5687	8.85901	6.3048	5.75976	10.0283	7.43797	7.71653	8.17584	9.19544	7.0682	9.38417	6.95554	7.2896	5	6.81731	8.92408	10.0417	11.9952	7.77643	8.25796	5	10.9633	8.35586	8.86487	6.405	11.1291	10.0101	8.24038	5.26423	9.98364	5	8.99954	5	6.91411	11.0112	8.6087	8.04596	8.18524	8.25235	7.82534	10.3676	5.184	7.10157	6.87564	6.44037	7.8242	9.56485	9.1046
5	6.48183	5	5	5	5	6.91219	5	5.5332	5.69588	5.80304	6.3089	5	5	5	5	5	8.27801	5.47631	5	5.04137	5	5	6.78386	5	5	5	7.2113	8.72233	5	5	6.91584	5	5	5	5.5434	6.60841	6.53831	5.20101	6.04137	6.82564	6.01441	6.89381	5	6.41602	5.75998	5.97108	5	5	5
5.0804	8.62362	8.63519	8.13999	6.9985	5.75106	9.8128	7.15314	8.22691	8.75429	8.99587	6.9502	8.20197	6.6155	7.3699	5.2668	5.98358	8.90871	9.60793	10.0116	8.19095	7.33927	5	10.2387	6.75106	7.45597	6.11	10.3606	10.6781	6.87497	5	10.2049	5	7.96387	5.0587	7.69164	10.2856	8.06538	7.91728	8.29889	9.05279	7.98221	9.4385	5.7585	7.85467	8.19165	7.93802	7.2336	9.71024	8.35991
5	8.77636	8.74898	8.70282	7.3855	6.5897	9.31588	7.54668	7.73997	8.79666	9.28364	6.679	8.88608	8.07768	7.0699	5.91441	5.15059	9.90342	9.57168	5	8.11015	8.00376	5	11.2738	7.24131	8.30813	6.4331	11.1653	11.2688	7.28304	6.90958	10.1579	5	8.10555	5.9178	8.61608	11.0621	9.0628	8.04094	9.64552	10.0247	9.38973	9.79445	5.8655	8.10204	8.71027	8.21372	7.3996	9.60743	8.99146
5	8.93836	8.91265	8.55655	6.7372	7.7604	9.88672	5.7443	9.63412	10.1791	9.11353	6.4532	8.86954	6.51458	7.2516	7.53335	5.12602	11.0042	9.80767	5	7.80818	7.00851	5	11.8701	6.79587	8.0259	6.3781	11.2583	11.5161	6.37808	6.02414	10.4291	5	6.21143	5.3447	7.98775	11.238	8.82007	7.83343	8.47908	9.22348	8.3376	9.6132	6.2617	7.19082	8.18431	7.23929	6.8383	8.53335	7.84336
5.2496	8.77896	8.43347	8.23883	6.3792	7.00902	9.31277	6.94335	8.46925	8.97719	8.82	6.8191	8.18781	6.62558	6.4492	6.16489	5.03346	9.42167	9.37729	5	7.11711	7.5183	5	11.8059	6.30722	7.62021	6.402	11.5493	10.7912	7.16704	6.32931	10.1947	5	7.57349	5.6398	7.56962	10.7012	8.80689	7.70289	8.70546	8.71136	8.49777	8.90915	6.7787	7.72046	8.35577	7.6689	7.4923	9.06113	7.98175
5.1408	8.84384	7.05057	8.1045	6.3188	6.13114	7.62658	6.50576	7.18383	7.92739	8.56669	6.2971	6.47719	7.84397	5.5624	5.48869	5	9.17787	7.85467	5	6.49605	7.21185	5.5114	10.986	5	5	7.4796	10.9147	10.1745	6.59121	7.19985	9.19312	5	7.2663	5	8.11689	10.1931	8.55853	7.53378	9.63715	9.55232	9.3927	7.66111	5.9037	7.66115	7.34746	7.60416	7.3014	9.11039	7.55033
5	7.84062	5.01163	7.7994	5.5966	5.33666	8.21828	5.63966	6.80012	7.72262	8.72912	6.8169	7.43972	7.00409	5.2782	5.60531	5	8.31836	9.19339	5	5.9337	5.11291	5	10.7279	6.55037	7.46975	6.7906	10.5536	9.47404	5.57113	7.29359	8.10896	5	6.05682	5.6707	7.52489	10.9077	7.69175	7.46628	8.88582	8.63414	8.80379	7.92364	5	7.43972	8.36726	7.13113	6.8963	8.19461	7.95137
5.3638	8.81778	9.96193	8.1944	7.1066	6.68406	10.2085	6.90026	8.43043	8.93958	10.0011	7.6299	9.26109	7.00326	6.3626	6.05718	5.23685	10.4084	10.2359	5	8.27538	7.11238	5	10.8222	7.91539	9.48947	7.0314	10.8108	11.5166	7.88605	6.2808	10.7832	5	7.26978	6.4824	8.27584	11.2179	9.96005	9.66012	9.2322	9.34861	9.02711	9.59004	6.2836	7.74427	8.56016	7.82909	7.1615	9.79485	9.27325
5	8.77147	9.06719	8.22646	6.9953	6.17827	9.52807	7.18068	8.19763	8.85571	9.36004	6.8462	8.29537	7.28948	7.4952	5.79601	5.72072	9.95661	9.87793	9.10002	9.00062	5.94802	5	10.3653	6.64998	7.98921	7.1008	10.4589	11.0926	7.65722	6.85256	10.8021	5.1008	7.07087	5.8462	8.226	10.4217	8.27315	8.69218	9.45786	9.76155	9.19947	10.7616	5.7416	8.04862	8.36755	8.18748	6.9626	10.2065	8.86343
5	8.1733	7.83804	7.61063	6.853	5.98671	9.96648	7.18089	7.76641	8.47017	9.27084	6.6658	9.15264	7.23842	6.5989	5.01773	5.28733	9.43727	9.51303	7.74822	8.17486	6.49227	5	9.71839	6.4979	7.42483	6.946	9.81775	10.6092	7.58291	6.69203	10.0171	5	7.71466	5.5273	7.56291	10.8609	8.97339	9.16469	9.06744	9.25125	8.79346	10.5097	5.2227	8.29415	8.97388	8.46955	7.2376	10.3448	9.252
5.4738	8.40072	9.10879	8.94853	8.0391	7.62463	10.5403	8.5523	8.64521	9.54948	9.92473	8.3425	9.76934	8.7369	7.2522	7.22099	7.89621	9.51786	10.55	11.3218	9.25312	8.05183	5	10.8571	9.32795	9.77485	8.0559	11.0966	10.6214	8.79697	7.80135	10.7483	6.6384	8.85227	7.4368	8.62756	11.4441	9.22099	9.33788	9.60971	9.91898	9.42205	11.1788	6.4874	8.24735	9.35896	8.46514	7.7181	10.6177	11.0166
5	8.31654	6.72171	8.46331	5.5729	5.50771	8.88011	6.34084	6.6492	7.55607	8.92171	6.5926	7.45301	6.81204	7.2294	6.24569	5	9.12509	9.20309	6.77267	7.13574	5	6.4068	9.3063	5	6.85563	5.0632	9.43629	9.98101	6.78524	6.73944	9.74756	5	5.74973	5	9.79412	7.83835	8.53445	7.41852	8.02556	10.8932	7.85563	9.11616	5	8.96815	8.66523	9.08179	5.4527	8.32386	6.27168
5.3324	9.15757	8.88424	7.70793	7.3786	6.21418	9.70073	7.39502	8.38888	9.06641	9.84289	7.0426	8.50515	8.00149	7.1323	6.23071	5.33069	10.7546	9.87608	7.45506	8.91565	6.32382	5.6457	10.6337	7.04257	8.1995	7.2929	10.5553	11.6116	7.48394	7.14749	10.9922	5.6088	7.66959	6.0776	10.7393	10.8088	9.20529	9.21574	9.74573	11.5607	9.60242	11.1547	7.1213	9.44818	10.1666	9.8107	7.2999	10.0569	8.76439
5	8.78586	8.63856	8.41938	7.9923	6.60721	9.62757	8.36233	8.62719	9.32131	9.75595	7.1179	8.85674	8.19699	7.287	5.82326	5.44929	10.0932	10.2678	7.84697	8.53549	6.56182	5	10.6969	8.13475	8.92139	7.5681	10.6646	11.3053	8.31984	8.30653	11.3379	5	8.37598	5.8095	9.26152	11.1162	9.43324	8.2363	9.05563	10.473	8.85792	11.4322	6.1048	8.80924	10.0678	9.04194	7.6044	10.8947	9.77874
5.1148	9.21451	8.57349	8.01892	7.2838	7.28305	9.82752	7.13747	8.44429	8.99807	9.1431	7.0189	8.73366	8.06186	7.1952	5.86085	5.70352	10.1816	9.45519	7.58593	8.36591	6.44125	5	10.6324	6.31357	7.53241	7.3728	10.881	11.1278	7.64542	7.66086	10.7252	5.0146	7.28383	5.9881	9.86142	10.2167	8.76318	8.98087	9.10356	11.0458	8.8932	10.3823	6.5859	9.26847	9.73584	9.52369	7.0707	10.0868	9.10614
5	8.6094	7.64527	7.53196	6.1746	8.2786	7.17843	7.65022	9.67633	10.2853	9.29802	6.2184	6.33487	6.8565	5.5863	5	5	7.25956	9.98203	5	6.86245	5.56193	5.1234	12.2025	8.13731	8.14952	7.1879	11.967	8.42233	5	5.63808	10.0264	5	5	5	7.23079	11.144	5.54786	6.97347	6.69919	8.52448	6.69252	9.33478	5	7.0946	7.82234	6.9629	5.4744	5	5
5	7.54253	9.43107	8.31701	6.8499	7.12079	11.5621	7.29758	8.76882	9.55834	9.07764	7.2222	11.0886	7.90058	5.7096	5	5	9.23442	10.2912	6.04043	7.35202	8.00222	5	10.9294	8.59577	8.86822	6.9404	10.9424	10.6034	5.6103	5.25742	9.87709	5	8.11631	5.2487	6.3226	11.2512	6.21537	7.86704	8.10034	8.06478	7.63057	10.0283	5	7.10914	7.7673	7.10434	7.3122	7.54086	7.42434
5	7.04227	6.41375	7.58591	5.8523	6.64838	10.3649	6.11419	7.9439	8.62372	8.47871	6.5627	10.1091	7.44943	5	5	5	7.15117	9.8041	5	5.80136	6.27435	5	9.84275	7.57309	7.82967	5.8188	9.4841	9.10467	5	5	8.95358	5	7.9764	5	5.01132	10.6137	5	6.55814	7.45783	6.87843	7.12329	9.87007	5	6.50568	7.36304	5.86627	7.5086	6.24798	5.43261
5	9.39844	6.75096	7.60874	5.7324	5.75679	9.63976	7.92293	8.96456	9.53521	8.99856	6.6494	8.42711	6.73725	6.614	5	5	8.946	9.90024	5	7.33093	7.04437	5	10.7209	7.39883	6.63889	7.5333	11.0216	9.69582	6.76967	7.03804	11.3533	5	6.88007	5.6283	7.79777	11.5314	9.56531	8.73553	7.82162	9.1208	7.18471	8.19907	5	7.37429	7.46877	7.20536	7.0343	7.22538	6.11285
5.1762	7.94578	8.41405	7.43621	7.7651	6.47662	10.2995	7.70235	8.6432	9.05626	9.16573	7.2404	8.90119	7.5441	6.2112	5.72901	5	9.03115	9.54473	6.30173	7.76468	6.96124	5	10.8554	7.21995	8.41001	7.3196	10.931	10.5014	6.19594	7.25135	10.6239	5	7.83382	6.4579	6.87204	10.2591	5.50526	8.19102	8.80332	7.88667	8.51981	9.63677	6.3918	7.72901	7.75319	7.68779	7.4172	9.33682	8.37757
5.3624	8.09925	9.27895	7.86237	8.14	6.6963	10.9316	8.12153	9.35891	9.97212	9.80872	7.1779	10.0331	7.22383	6.0527	5.34721	5	9.77451	9.67089	6.89964	8.67683	7.75397	5	10.6363	7.75804	8.5384	7.5109	10.874	11.3054	6.37386	6.98154	11.1982	5	9.09833	7.2153	7.63729	11.3444	5.5725	9.38543	9.18702	8.70896	8.88576	10.673	6.6005	8.20098	9.27194	8.32223	8.0962	10.1526	9.27961
5	8.65703	8.27462	6.10931	7.2527	5.90286	8.98003	6.68072	8.09688	8.62629	8.43992	6.98	7.39055	6.42481	7.6056	5	5	8.58159	8.46026	5.74784	7.81292	7.98885	5	9.86716	6.51746	7.40256	6.7614	9.687	10.6636	5.74674	6.19381	9.79238	5	8.22428	5.9394	6.90695	10.0737	5.28841	7.88638	8.35023	8.09203	8.09782	9.94773	5.5657	7.70295	8.24159	7.73783	8.5544	9.3615	8.4408
5.5217	8.32312	8.73769	7.97422	7.6244	6.01507	10.3678	8.19313	8.51402	9.18021	9.79189	7.2793	8.9084	7.3088	5.453	5.52645	5	9.64352	9.7796	5.5774	7.54531	6.17595	5	10.759	6.21218	7.78039	7.398	10.7705	11.0079	6.3291	6.81164	10.7008	5	8.00377	6.0329	7.66674	10.7598	5.94149	9.26836	8.81833	8.69973	8.44922	9.86177	6.2377	8.53643	8.40413	8.7453	7.453	9.50238	8.0651
5	6.85118	7.43392	6.49692	6.3559	5.41216	8.512	7.5764	7.34698	7.91196	8.75753	6.4839	7.5591	6.57697	5	5.58592	5	8.33913	8.68455	5	8.53328	6.16581	5	8.97072	6.95674	7.75959	7.0948	9.55113	9.64314	6.08332	7.29247	10.2254	5	8.3425	5.0002	6.55134	11.6886	5	8.39111	8.91277	7.76859	8.53117	10.7295	5.264	7.29684	8.80967	6.97026	7.7875	10.2631	9.73973
5.0169	8.58399	7.76922	6.9372	6.7573	5.11237	8.6296	5.46586	7.71202	8.10115	8.33995	6.1401	6.90996	6.29097	5.6967	5	5	9.56467	8.50202	5	6.70848	5.51533	5	9.67454	5.70106	6.94664	6.8325	9.75802	10.5404	7.49561	5.80159	9.89068	5	9.19694	5	9.20513	10.1442	5.83401	8.11106	7.68986	10.5047	7.0955	9.20115	6.2875	7.51533	8.14157	7.64693	7.9244	8.77853	7.40592
5	8.47507	6.49788	7.28601	6.4979	5.65943	9.1888	6.58125	8.15848	8.9254	8.1546	6.5307	8.39191	7.26536	7.3521	5	5.54981	9.68039	8.11438	8.05117	7.5307	5.77583	5	10.4327	5.57987	6.61658	6.3851	10.4929	10.5638	7.45771	5.22788	9.32757	5	6.77583	5.6804	8.35966	10.0284	7.88923	8.72436	9.23852	9.57614	8.93124	10.0034	7.1324	7.87985	7.63984	7.99726	7.537	8.21551	6.04559
5	9.36538	6.98178	7.45813	7.3547	5.76713	8.24094	5.44027	9.38591	9.92683	8.5335	6.578	6.96087	7.07924	5.4548	5	5	9.85171	8.6141	5	7.52834	7.38444	5	11.2364	6.15127	6.4844	7.1395	11.6693	10.9117	6.46191	5.85027	9.53014	5	7.54232	6.2768	9.64748	10.4657	7.67181	8.6442	9.03169	10.7629	8.6124	9.8026	8.3099	9.13197	9.76559	9.48077	7.272	7.83007	6.95031
5.0439	8.44993	8.22813	6.82825	7.9559	6.70116	9.17052	8.00935	8.36586	9.07752	8.78014	7.0531	7.13229	6.95485	6.53	5	6.34026	9.35292	9.50952	7.31328	7.19886	6.96993	5	10.2769	7.5885	8.01983	7.8067	10.2721	10.4964	6.85991	7.23633	10.2161	5	8.24474	6.1139	6.202	10.8695	5	8.22227	8.72314	7.79697	8.2869	10.724	6.7029	7.4881	8.16582	7.3506	8.1066	9.09063	7.3506
5	7.29357	6.73819	5.50446	5.9367	5	6.16594	8.15765	6.33623	6.87278	8.01202	5.7228	5.52627	5.29147	5	5	5	7.56449	8.36212	5	5.73893	5.71434	5	8.15997	5.65647	5.72281	5	8.34115	9.39053	6.3712	6.02843	7.76278	5	8.92293	5	5.58881	10.3481	6.12938	6.79234	7.96304	6.69416	7.51854	8.89093	5	7.00712	7.3073	5.98404	7.7344	6.03627	5.08047
5	7.56834	8.67632	6.39066	6.7521	5.68375	9.18275	7.62437	7.54556	8.28922	8.5997	6.6887	7.79738	6.38152	5.1783	5	5	9.51568	9.28882	5.15499	7.20968	6.66222	5	10.0599	7.65116	7.35062	6.6562	9.99947	10.842	6.16776	5.91673	9.69178	5	8.48859	5.4058	6.43078	10.3725	5	8.56498	8.36074	7.76214	7.91673	10.0012	5	7.3419	7.8195	7.16047	7.8751	10.2547	9.01675
5.921	8.70439	9.05739	6.92994	7.2935	6.22167	9.84063	8.77616	8.09809	9.00408	9.36239	7.1743	7.55122	6.883	7.1494	5	5.08682	10.291	10.2713	5	8.32858	8.8672	5	10.7814	8.75235	8.62052	7.8816	10.7878	11.4648	7.57954	6.83157	10.253	5.1993	10.7496	6.9053	7.52577	11.5176	5.99273	9.52879	9.39011	9.0385	9.12173	10.7548	5.9302	7.80383	8.64809	8.02515	9.0874	10.5115	8.94947
5.0357	7.78852	6.42232	6.6771	6.6987	5.94629	6.90345	7.42519	6.02063	7.54652	7.85165	6.3401	6.16502	6.03555	5.5247	5	5	9.18286	8.47118	5	6.70911	5	5	10.453	5.94629	5.98416	5.8511	9.9221	10.047	7.3517	5	7.46851	5	6.52759	5.5312	6.19224	9.85675	6.98605	7.23213	8.52612	7.79258	8.01008	8.86642	5	7.11255	7.39622	6.60052	6.9249	6.39329	5.49517
5	7.17258	6.67703	5	6.1568	5.51622	6.01192	7.43632	7.18962	7.56585	6.35179	5.3318	5	5	5	5	5	5.67972	6.02211	5	5	6.72263	5	9.70041	5.08182	5.51622	5.1392	10.0659	7.72263	5	5.65372	7.83237	5	6.2664	5	5	10.4944	5	6.4007	6.48707	5	5.62725	8.32357	5	6.1183	6.65704	5.35179	6.7466	5.62309	5.81574
5.5791	7.51706	7.90105	7.0867	5.9285	5.35222	8.41757	8.76759	7.73581	8.05266	8.19987	6.0488	6.75562	5.7037	5.3553	5	5	8.79802	9.27068	5	6.86056	7.63009	5	9.49781	5.79802	6.7037	5.8779	9.73384	10.5561	7.40713	7.32713	9.49142	5	10.5511	5	6.70218	11.1658	6.30218	7.73802	8.93926	7.99409	8.35222	9.96592	6.0475	6.83224	7.86705	6.66076	7.8036	8.02047	6.71122
5	6.00448	5	5	5	5	5.29408	5	5.09912	5.45118	5.75256	5.0589	5	5	5	5	5	5.83145	5.25526	5	5	5	5	6.62339	5	5	5	7.46825	7.7739	5	5	5	5	8.18481	5	5	8.32409	5	5.14351	6.36264	5	5.96575	6.8182	5	5.03772	7.79492	5	7.1971	5	5
5	7.95956	7.01395	6.97031	6.3713	5.64712	7.44091	9.19172	6.78171	7.47857	8.07962	6.0271	6.3639	5.16547	6.3661	5.72235	5	7.91121	8.08985	5	7.00759	6.47767	5	9.37249	5.20024	5.9372	5.1916	9.13715	9.23887	6.19594	5.53584	8.80227	5	7.07849	5	7.88714	8.9659	6.98538	6.34902	7.23628	8.79447	7.00759	9.22893	5	7.89484	7.22621	7.68878	6.4196	7.57834	5.90631
5	8.31979	6.88122	7.65028	7.1465	5.58871	7.27358	9.1048	9.09834	9.40085	8.66495	6.626	5.98765	5.82065	6.9359	5	5	9.00479	9.34359	5	7.49112	6.72586	5.6532	9.9022	6.39126	7.18758	7.0873	9.85331	10.2382	8.04814	7.02663	9.50452	5.105	7.65323	5	9.52735	9.93352	7.09257	7.17407	8.13972	10.5649	7.88696	10.8487	5.5809	8.53162	8.41392	8.61952	7.2757	9.92814	8.21713
5.1944	9.52612	8.2849	9.27993	6.9303	6.29513	8.01053	10.3204	9.01061	9.54844	9.00914	6.6914	6.97632	6.55428	6.7244	6.20473	5	10.0864	9.55817	5	8.17002	8.29945	5	11.3778	7.85979	8.05243	7.8248	11.6049	11.2806	8.40702	8.22358	10.8108	5.6843	8.7461	5.6263	9.55472	11.9999	9.08107	8.80507	10.3006	10.8719	10.1521	10.9927	6.2554	10.0943	10.4731	10.3752	8.3798	10.8403	10.181
5.2497	9.92535	10.2437	9.83725	8.0553	6.98658	9.75037	10.3237	8.81662	9.0972	9.95101	8.0589	8.41825	6.8748	7.5714	6.59288	5.98286	8.68445	10.1223	7.48053	8.3773	10.3088	5.1381	11.2002	8.94519	9.45776	7.7361	11.1449	9.89208	10.2725	7.97354	11.3024	5	10.3861	5.8587	10.084	11.8688	9.44453	9.13814	8.58262	10.9649	8.37589	9.88528	7.2733	10.1438	10.9981	10.3652	8.6331	11.4497	11.1731
5	8.61336	7.13084	7.87688	6.8237	5.72519	8.21509	7.98267	8.03905	8.60762	9.08312	6.6212	7.12092	6.40327	8.4161	5.7739	5	9.0621	10.1518	5	7.06953	7.04954	5	10.5435	5.43429	8.63959	5.4944	10.4935	10.8595	7.55918	6.82222	9.75161	5	7.0071	5	8.9396	9.22843	8.758	6.9297	8.60932	10.44	8.29756	9.99994	6.5409	8.8021	8.05736	8.72237	6.6576	8.80675	6.9963
6.3232	10.3855	9.45231	9.23957	7.6283	7.99117	9.23636	8.761	8.89799	9.2417	9.44662	7.2428	7.84846	7.12764	6.8225	6.44399	5.10441	9.94615	9.31031	5.56835	8.57064	9.24984	5.3757	11.6	6.84044	7.75051	9.005	11.3447	10.9057	9.76132	8.35824	11.5975	5.4523	9.72931	6.9091	8.93966	10.7717	8.81628	10.1841	9.04829	9.94908	8.89426	10.2528	7.7383	8.64517	8.42988	8.70498	8.55	11.1972	9.99102
5.224	9.08685	9.39039	8.51028	7.2359	6.55924	10.5545	7.98273	8.91708	9.62971	9.68018	6.9568	9.10029	7.11551	6.3104	6.12505	5	9.94236	10.2273	5.70716	8.80001	7.09049	5	11.1439	7.16198	8.23889	7.4764	11.0082	11.4432	7.89437	8.59971	11.411	5	8.22002	6.0361	8.09158	10.9531	8.08172	9.41067	9.60469	9.3105	9.34433	11.0074	5	8.401	8.61367	8.49648	7.6547	11.1305	9.85602
6.931	9.67104	10.5932	9.72029	8.2339	8.09363	10.91	9.05638	10.2689	10.8199	11.2613	8.689	10.3848	8.23918	6.691	6.9254	5.82568	10.4712	11.176	5.70487	9.47376	10.0953	5.413	11.1278	8.84792	9.93644	8.6406	11.1473	11.754	8.86933	9.73637	11.6054	6.0411	10.6429	8.1029	8.60916	11.9631	9.73276	11.0457	10.9944	9.7442	10.7544	11.6005	7.7653	8.71297	10.2616	8.92028	8.8835	11.505	11.0198
6.9661	10.4438	11.1166	10.0151	9.1588	7.9318	11.3949	9.53018	10.0384	10.6238	10.9959	8.2286	10.2941	7.54508	7.8173	6.53381	7.3662	10.9308	11.1912	10.4874	10.2058	10.1135	5.528	11.4822	9.67188	9.85008	8.7201	11.2669	11.877	9.33853	7.56532	11.7178	6.4611	10.5511	7.5628	9.21586	11.9539	8.88556	10.7134	10.3517	10.5057	10.1207	11.4741	7.2568	8.90136	9.65396	8.9832	8.7679	11.6409	11.3127
5	7.52828	6.69532	7.49937	7.0781	5.55932	7.50592	7.29861	7.185	7.64481	8.53573	6.2045	6.94839	6.20987	5.8023	5	5	8.16648	8.33272	5.33457	7.13023	6.80981	5	9.70325	6.22052	7.10172	7.0459	9.53926	9.61211	7.8846	6.62491	10.329	5	7.54284	5	6.91223	11.219	7.97493	8.61661	8.17197	8.11889	7.86097	10.5711	5.1357	6.86383	7.71014	6.29018	7.2907	10.7481	9.88544
5.0708	8.47416	9.1315	8.70849	7.5586	7.17354	9.37889	8.23445	7.91472	8.77567	9.80127	7.1575	8.52818	6.9729	6.3746	5.20008	5	9.11871	10.2119	5.6177	7.85857	8.50439	5	10.363	7.63079	8.57757	7.5911	10.3785	10.5389	8.53788	7.41853	10.8977	5	9.22055	5.8734	7.05379	11.1497	8.50647	9.51167	8.96601	8.61621	8.7638	10.4109	5.4458	7.12608	8.12744	6.82235	7.8892	11.1611	10.2345
5.6046	8.48354	9.97438	9.45822	8.0581	7.48545	10.323	8.74143	8.37602	9.25467	10.7673	7.7485	10.1554	7.18839	6.4084	6.34336	5.41606	9.14299	11.0504	6.67626	7.81388	9.19258	5	10.0927	8.20372	9.39551	7.5516	10.1999	10.9901	7.75266	7.50785	11.3604	5	10.0781	6.437	7.24362	11.781	8.61143	10.0138	9.86348	8.64446	9.56833	11.1246	5.6498	7.59534	9.24289	7.48984	8.104	11.3809	10.8182
5.3053	8.88417	9.82051	9.43924	7.8009	7.19182	9.17323	8.72759	8.68134	9.32815	9.47225	7.2761	8.65036	7.24543	6.7113	5.84717	5.48977	9.47268	10.2723	5	7.82419	9.18792	5	11.2981	7.80751	8.76279	7.5661	11.3391	10.7983	8.41742	7.28212	11.2199	5.5105	9.54593	6.2267	8.02839	11.4748	9.08741	9.52331	9.31862	9.30754	9.28964	11.256	5.2622	7.60152	8.32372	7.33156	8.2162	10.9476	10.8581
5.1585	8.05853	9.86075	6.94419	7.7513	6.53097	9.04578	7.7365	9.43671	9.97716	8.91007	6.8678	7.23085	6.604	6.6396	6.51444	7.26067	8.63356	9.14504	8.85983	8.60285	9.8612	5	10.8243	7.25483	7.61316	6.6909	11.0568	10.6037	5.92041	7.74817	10.6548	5	10.0998	5	7.4173	11.2164	5.75723	7.31315	8.44573	8.52673	8.00461	10.6254	6.386	8.23155	8.73401	8.23859	7.9832	8.71799	8.99272
5.0919	7.6331	9.45943	6.84787	7.3522	5.96413	7.95844	7.93525	8.48648	9.37455	9.09653	6.7259	6.65661	6.13195	6.5103	6.43119	5.83343	8.31827	9.32749	8.75471	8.12689	10.2325	5	10.0141	6.37348	7.64788	6.1686	10.271	10.2181	5	7.47264	10.6965	5	10.1739	5	6.72959	11.1752	5.37715	7.08857	8.32492	7.99874	7.93931	10.4393	5.0784	7.6023	8.23324	7.49475	7.8287	8.7204	8.94178
5.517	7.66555	8.59054	5.92183	5.7225	5.66118	8.10363	7.07221	8.58177	8.90384	7.67378	6.6103	5.85648	5.58793	6.8118	6.00032	6.41236	7.49482	8.16284	7.81518	7.62502	9.79559	5	9.45818	6.37801	7.51867	6.3693	9.80468	9.52067	5	6.28837	10.1666	5	9.88528	5	6.28599	10.843	5.517	6.45688	7.72407	7.07978	7.20264	10.3677	5.1502	6.90229	7.47593	6.65717	8.2268	8.08468	8.40213
5	7.69249	9.32854	6.5247	6.8926	6.09477	8.8271	7.24313	8.76061	9.24582	8.38828	6.307	6.39746	6.25438	6.7161	5.61985	6.43724	8.33032	8.96527	8.12814	7.94277	9.7997	5	10.7944	6.24459	6.46277	6.0279	10.9758	10.4374	5	7.48787	10.6725	5	9.98329	5	6.51294	11.0379	5	6.51775	8.16127	8.11906	7.7067	10.4969	5.0169	7.8125	8.54514	7.77678	7.7923	8.57318	8.67695
6.1805	9.64423	9.89309	8.88495	7.3097	6.80677	9.52238	8.54566	9.53274	10.1804	9.37351	6.5775	8.15483	6.86375	7.2751	5.18563	7.3336	9.4355	9.53894	10.6407	8.78351	11.0214	5	11.2987	7.13279	7.36179	8.0586	11.093	10.7987	8.46937	7.5203	11.2763	6.034	10.842	5	8.94803	12.0379	9.12864	7.99299	8.90983	10.3366	8.51612	11.2433	6.8497	8.03306	8.57504	7.89697	7.9158	10.0317	9.56385
5.5185	8.49012	8.88837	8.15529	7.2309	5.91168	10.0902	7.77529	7.96368	8.40193	9.47202	6.8221	9.09325	6.88244	6.2499	5.43482	5	10.1619	10.0461	5.80614	7.4156	7.43123	5	11.0395	7.93323	8.58022	7.3423	11.2293	11.2024	7.15529	7.70588	10.479	5	9.96803	5.9915	7.65105	10.5961	8.4894	8.12807	8.53003	8.78505	8.20239	10.1371	5.6541	7.56185	8.51254	7.50316	8.2128	10.1621	9.11245
6.0123	9.69533	9.90344	9.65558	7.9734	6.63186	10.5928	9.20387	9.1192	9.33414	9.3596	7.223	10.0112	8.04091	7.3889	6.60293	6.38626	8.07843	9.33903	8.58869	8.66079	10.3516	5	10.9457	8.52075	8.71447	7.1395	10.9166	9.40176	8.04191	6.09008	11.0417	5.2053	10.3151	5	9.14181	12.0051	9.35119	8.64758	7.95856	9.9466	7.66599	10.9822	7.6142	7.49405	8.56851	7.20012	8.6132	10.1544	9.49939
5.8969	9.42586	10.9049	9.08026	7.906	7.09005	10.1292	9.39078	9.8131	10.3025	10.9419	7.7285	8.96381	7.84304	8.1559	6.89386	6.38289	10.9158	10.8334	8.91505	9.24936	9.45628	6.3745	11.2957	9.29773	9.23453	7.9942	11.5352	11.6808	7.6807	9.03723	11.287	5.5051	9.47373	6.4222	9.60062	11.8314	9.98687	9.3994	10.0033	10.7571	9.93187	11.2867	7.6006	9.41437	10.4637	9.66414	8.4964	10.9363	10.0004
7.8684	10.38	10.4063	10.9658	8.481	7.86132	11.7518	10.6737	10.2764	10.2765	11.1483	8.7752	11.4289	9.00298	8.973	7.73726	6.69986	10.5414	11.4522	10.2743	9.92267	10.2473	7.7233	11.3853	9.99794	10.1975	7.9063	11.4465	11.1169	8.48705	7.91263	12.049	6.694	10.1382	6.6032	10.5528	11.8698	9.15875	10.3149	9.09246	11.3709	8.92517	11.5588	8.9306	9.77361	9.96504	9.86204	8.4531	11.2277	9.56185
6.3042	9.40284	9.94277	8.62855	7.2987	7.16104	9.43082	9.40772	8.88551	9.5302	11.1544	8.6693	9.25342	6.96806	7.5727	6.61876	5.18147	10.7066	11.3479	6.08924	8.36535	8.90393	5.9823	10.9249	9.29833	10.3271	7.3292	10.873	11.3841	6.67011	8.98882	10.6438	5	10.0075	6.6409	10.0492	11.5487	9.89598	9.98809	10.624	10.9772	10.5522	10.9594	7.0412	9.62321	10.582	9.79363	8.3647	9.79528	7.65111
5	7.34082	5.22555	5.51223	5.5304	5	6.32073	6.58287	5.99053	6.98967	8.36797	6.2556	5.6686	5.40471	5.0033	5.70287	5	7.47182	8.2484	5	6.13133	6.64764	5	9.22751	5.24121	5.88275	5.7606	9.36388	9.51409	5	6.22184	8.19478	5	5.25356	5	6.89594	9.52414	8.00158	6.69608	8.04306	8.37433	7.97528	8.33093	5	6.8508	7.87955	6.55312	5.911	7.10002	6.03425
5.4493	9.87074	6.4007	10.1962	7.8601	6.31888	9.35169	8.72065	9.39078	10.0006	10.1416	7.4084	8.29834	7.81866	7.0604	5	7.87666	10.7368	10.2697	11.7016	10.4652	10.7907	5.4777	10.8225	9.17407	8.81662	8.0095	11.0113	11.4007	7.89613	6.79604	11.7684	6.6523	10.4215	5	8.25663	12.2294	9.35553	8.85112	8.20015	9.8074	7.81253	11.7738	8.6053	7.09352	7.86193	7.03105	8.5914	10.5451	9.63976
5.9515	9.57105	10.8917	10.4056	7.8465	6.65369	11.4231	10.2627	9.59337	10.1147	10.4435	8.1429	10.6924	7.95758	7.1531	5	7.29431	10.4864	10.8864	11.6158	10.4652	11.3186	5	11.1915	10.0537	9.94024	7.8325	11.3794	11.289	9.45976	6.34514	11.7187	6.4261	11.1395	5.7904	8.64702	12.3219	10.4378	9.91097	9.3319	9.99431	8.96663	11.6732	7.8176	7.70403	9.31408	7.54827	9.0542	11.1445	10.8415
5	8.24942	6.94125	6.44664	6.0253	6.39006	8.24206	7.53898	7.89731	8.25796	7.88736	6.3901	7.54532	6.16406	6.9294	5.26702	5.52756	7.47412	8.04082	5.60725	6.4673	8.37421	5	9.54255	6.05909	6.4327	6.6591	9.23806	9.14706	5.67694	6.50109	8.69894	5.2854	8.28608	5.1556	7.04782	10.7679	6.96036	6.9316	8.5292	8.50443	8.23806	11.1331	5	7.48722	8.85709	7.48062	7.6701	9.12182	8.06337
5	8.28172	9.43737	7.4209	6.8874	6.22461	8.78997	8.3271	7.93055	8.45615	9.17379	6.7681	8.56494	7.07066	6.2888	5.7004	5	8.54069	9.50446	5.03137	6.89096	7.79691	5	10.326	7.4209	8.02612	7.09	10.1512	10.4543	7.24779	6.72333	10.0832	5	7.8673	5.0311	7.62592	11.1638	8.42918	7.80537	8.83467	8.98963	8.54888	10.6041	6.5373	7.42644	8.76581	7.16559	7.49	10.3769	9.64608
5.0989	10.4619	10.0997	8.79282	8.2445	6.89399	9.43821	8.05682	10.1391	10.642	11.1553	8.0247	8.0861	7.36961	7.7913	6.61414	6.04534	11.2595	11.0474	8.19463	9.68779	8.65379	5.3011	11.7118	8.60466	10.069	7.5165	11.7978	11.8488	7.99461	9.23017	11.4302	5.7539	8.40803	6.8171	10.2809	11.7182	9.35423	9.9298	9.6622	11.4263	9.56686	11.5381	8.3636	8.42085	8.97658	8.57222	7.9372	10.6074	10.1344
[truncated: 1,918 more columns]

## Sheet: BR51
hsa-let-7b*	hsa-let-7c	hsa-miR-100	hsa-miR-106b	hsa-miR-106b*	hsa-miR-122	hsa-miR-125a-3p	hsa-miR-125b	hsa-miR-132*	hsa-miR-135b*	hsa-miR-138	hsa-miR-141	hsa-miR-147	hsa-miR-182	hsa-miR-187*	hsa-miR-190b	hsa-miR-191	hsa-miR-193a-3p	hsa-miR-196a	hsa-miR-200a	hsa-miR-200c	hsa-miR-20b*	hsa-miR-21*	hsa-miR-214	hsa-miR-22	hsa-miR-220b	hsa-miR-221	hsa-miR-221*	hsa-miR-222	hsa-miR-23a	hsa-miR-23a*	hsa-miR-24	hsa-miR-26a	hsa-miR-26b	hsa-miR-27a	hsa-miR-29a	hsa-miR-29c	hsa-miR-300	hsa-miR-30a	hsa-miR-30c	hsa-miR-31	hsa-miR-331-3p	hsa-miR-338-3p	hsa-miR-342-5p	hsa-miR-34a	hsa-miR-34b	hsa-miR-361-3p	hsa-miR-361-5p	hsa-miR-371-3p	hsa-miR-381
14.6	691.64	4.69	38.86	51.66	72.99	40.13	38.25	14.49	40.36	37.26	172.98	22.75	12.84	35.53	14.37	28.23	34.19	19.24	53.53	129.61	52.74	11.43	94.02	11.01	374.84	9.53	142.22	32.57	42.35	177.67	31.92	40.45	613.92	9.31	38.76	4.37	685.49	43.27	27.98	21.3	13.15	72.35	82.9	204.16	298.45	19.41	123.73	78.12	84.95
14.23	748.77	20.72	33.33	22.05	88.52	33.01	87.44	22.65	34.34	87.9	167.85	18.19	9.26	54.52	7.38	29.36	27.58	9.37	26.15	126.94	88.49	12.81	95.72	23.38	618.45	11.4	151.01	52.68	47.78	139.65	26.7	22.13	166.45	12.59	84.76	2.11	2627.41	64.97	13.26	90.47	13.16	36.66	46.51	133.7	191.09	27.58	105.59	81.82	73.15
19.64	528.74	4.98	33.38	37.73	66.55	47.04	26.93	15.71	35.43	37.68	215.36	17.88	14.93	33.62	9.48	28.03	27.83	11.16	3.84	144.05	25.51	8	170.59	26.5	247.03	11.6	96.05	24.32	33.16	96.23	49.9	22.88	233.17	13.19	44.46	5.71	773.15	27.3	12.76	35.13	12.82	17.55	31.72	64.46	141.04	15.05	77.07	60.47	68.12
22.54	666.56	52.96	59.88	43.56	87.33	11.21	31.91	8.14	4.94	51.86	201.99	16.91	15.22	36.56	4.92	49.78	27.14	13.37	26.09	115.19	54.14	39.13	67.86	28.04	478.14	41.22	138.11	112.26	55.34	82.29	91.22	31.01	257.6	10.8	133.59	3.48	736.03	78.17	11.68	17.88	12.02	16.91	25.29	104.98	105.03	7.32	94.99	74.17	67.04
18.61	1273.03	16.1	26.85	49.03	88.61	70.98	81.91	21.86	42.68	36.52	114.65	37.39	7.5	45.7	7.1	19.33	6.53	7.36	19.49	80.61	65.2	14.31	91.1	18.55	452.98	17.03	140.95	50.9	29.95	63.69	34.85	31.59	521.09	26.72	198.57	6.12	1785.84	59.32	11.99	78.54	4.34	25.47	33.53	120.01	174.96	35.85	104.43	72.69	69.42
15.89	802.74	9.92	17.38	38.59	58.05	27.28	109.73	17.91	41.2	49.77	13.03	51.34	4.92	38.66	3.86	40.5	29.34	5.23	8.05	30.2	67.82	12.06	60.7	41.54	873.81	9.09	123.51	25.23	32.45	181.53	39.94	32.9	235.93	8.81	95.4	8.13	1935.74	58.92	16.18	41.16	8.41	27.42	32.18	131.59	178.29	20.54	135.25	50.4	105.4
21.82	718.86	53.81	43.06	26.05	45.19	22.58	143.23	14.39	30.19	15.04	15.04	10.53	9.72	57.53	6.59	30.01	62.41	15.65	6.6	48.83	61.45	12.08	110.9	55.46	590.74	32.53	401.46	115.33	61.41	73.19	87.21	38.99	273.58	14.38	134.08	5.7	1120.82	24.03	15.36	65.69	17.4	55.3	23.87	85.26	172.16	18.4	118.59	75.05	87.29
11.15	1627.55	74.61	51.11	31.46	34.01	47.48	133.88	28.79	103.5	100.67	3.81	27.99	5.85	43.44	14.68	25.6	19.05	12.22	4.2	44.05	21.02	25.82	116.49	47.12	388.48	26.87	153.88	67.95	41.31	72.39	48.41	35.45	144.68	22.22	216.42	7.74	596.07	88.46	11.74	25.51	8.52	30.18	45.82	108.36	99	28.31	147.67	40.76	66.87
27.57	681.61	5.8	35.34	38.13	89.83	37.98	39.94	20.81	25.04	35.3	6.57	22.63	20.82	53.89	5.8	26.5	17.47	4.34	11.56	53.16	51.29	11.1	112.38	41.62	664.98	14.39	150.72	24.36	70.66	145.4	74.71	26.55	116.73	13.32	184.01	4.26	1062.32	28.93	12.36	17.56	5.4	39.94	67.26	181.96	269.65	28.25	121.53	120.86	47.42
8.06	587.74	12.92	19.06	57.17	66.79	106.63	69.17	20.12	38.15	70.42	24.79	38.63	8.74	41.09	6.07	14.17	14.01	7.15	17.17	46.02	56.59	9.65	143.74	35.18	631.76	19.37	305.13	71.96	56.58	190.6	68.55	8.92	86	12.55	43.09	5.09	772.33	49.54	23.45	39.51	17.17	25.6	56.27	141.55	120.27	25.88	97.89	70.06	84.32
22.35	2031.59	6.63	38.76	43.55	100.98	108.29	46.19	40.03	71.62	44.78	7.88	36.12	17.89	54.27	11.15	19.51	13.81	7.2	7.21	138.38	61.18	23.4	121.63	36.38	492.43	14.57	504.93	52.94	39.22	140.45	27.98	27.9	141.54	12.42	57.99	4.57	1256.08	46.59	11.78	18.95	5.03	85.09	60.74	192.8	210.24	21.55	140.07	75.48	84.27
9.29	849.05	24.03	28.01	57.56	61.3	85.93	84.38	22.65	32.27	123.19	6.73	54.69	11.23	60.92	8.12	12.77	6.87	6.54	5.16	32.36	64.59	10.91	205.12	31.72	549.87	14.36	96.84	42.73	34.16	148.73	46.3	17.6	140.22	10.43	63.64	4.88	743.63	36.7	13.59	37.46	11.96	24.82	59.65	147.01	107.32	25.05	113.6	52.08	82.2
19.56	475.64	12.3	30.42	44.09	72.09	36.35	41.44	18.68	3.98	31.06	159.3	21.61	13.47	51.04	9.04	25.34	7.46	7.97	41.45	160.17	23.58	9.26	121.69	13.75	445.97	5.63	106.38	72.02	81.44	109.6	92.12	10.82	411.98	19.28	63.16	4.33	836.79	27.46	24.3	55.52	24.63	68.51	32.71	120.94	257.1	18.93	146.35	39.97	53.92
25.63	742.7	3.64	47.19	35.69	75.95	37.87	40.41	15.84	16.98	102.41	258.72	20.7	21.19	43	5.09	92.78	53.38	15.97	62.21	271.43	84.99	16.76	131.12	23.33	455.32	8.56	97.16	23.6	57.87	140.62	81.11	71.07	1137.32	13.31	208.73	6.26	738.84	58.94	23.36	114.75	7.3	19.41	32.92	160	202.68	24.54	127.83	57.26	75.47
12.77	862.97	4.48	15.52	35.12	81.74	70.3	32.71	28.78	89.92	9.23	89.69	17.1	5.43	43.33	5.44	8.2	8.05	12.97	24.38	92.39	57.12	11.3	123.93	29.31	262.71	9.36	84.52	67.4	36.84	246.86	38.73	20.77	221.37	6.85	14.9	13.76	595.63	26.18	22.54	35.3	14.9	17.71	40.46	125.09	198.12	23.22	85.01	54.77	76.57
15.04	751.86	6.47	24.13	52.42	115.99	57.67	42.97	19.83	29.43	103.04	103.18	43.38	17.4	41.08	8.62	26.06	22.2	8.87	26.26	136.54	69.9	12.24	112.1	19.59	430.5	5.72	105.82	21.02	34.04	199.53	52.32	22.59	525.73	13.43	103.77	3.97	808.23	53.07	11.45	76.24	8.59	19.49	61.62	155.05	182.56	26.28	92.28	87.8	61.49
10.28	767.14	5.59	14.81	13.24	81.37	32.58	46.76	13.79	5.01	49.06	89.33	35	6.2	82.52	10.93	15.35	21.11	35.25	12.56	71.38	52.13	25.5	113.65	19.18	435.55	16.89	155	78.97	15.97	99.96	16.64	20.05	421.67	5.4	48.26	18.98	504.11	13.19	5.6	33.49	10.64	11.24	50.13	96.32	143.72	22.67	108.44	63.69	58.15
12.73	726.45	3.8	26.11	46.01	138.76	58.88	56.33	21.94	33.78	112.78	143.13	32.97	13.63	59.04	8.2	29.38	25.23	11.45	7.1	178.66	48.51	13.03	89.34	12.61	419.09	19.22	119.98	50.53	26.5	167.29	35.6	40.08	340.42	8.32	72.93	5.83	770.25	18.6	6.22	48.08	17.73	10.61	67.74	121.76	126.26	21.12	104.14	66.37	61.01
32.64	676.89	9.08	48.37	34.62	40.26	51.02	53.9	22.38	12.66	22.89	85.95	14.24	27.13	54.51	6.55	36.12	29.08	27.85	7.3	99.95	40.32	12.64	148.59	20.92	793.14	12.11	81.33	14.86	58.38	109.46	55.04	43.12	188.09	19.78	513.29	7.3	432.54	30.67	12.08	16.97	12.82	51.78	30.55	105.46	148.54	23.49	102.67	57.51	101.61
19.87	1390.13	28.96	53.87	54.78	67.76	43.54	84.47	21.83	88.15	77.72	5.27	5.71	13.81	46.77	3.53	26.58	39.04	6.63	9.29	63.8	39.52	12.14	100.93	34.85	439.52	10.73	287.23	67.01	33.44	165.21	31.95	20.56	135.71	13.32	233.43	5.31	880.94	108.18	32.86	22.41	6.35	47.3	54.25	111.04	229.03	18.64	128.17	63.41	51.51
12.53	879.6	11.58	20.43	41.96	45.98	27.91	99.21	14.25	26.31	11.58	8.13	13.8	26.72	85.28	11.71	75.62	77.18	9.08	12.53	42.31	53.73	15.37	153.72	42.94	718.9	37.35	237	94.85	116.88	39.41	94.69	45.29	194.24	21.94	341.77	9.4	1031.38	111.45	32.16	40.11	26.75	35.12	42.6	147.57	227.46	19.56	112.19	82.85	58.95
40.86	600.38	197.07	21.27	33.24	52.43	24.16	438.01	34.16	11.65	48.33	7.32	9.04	14.41	55.56	4.08	38.9	24.64	13.17	5.94	32.5	55.63	17.32	147.28	98.01	664.81	36.79	145.5	61.81	54.95	108.36	94.28	56.87	272.95	30.31	278.11	11.18	728.88	117.22	22	32.07	17.47	59.86	41.53	127.59	383.67	25.04	103.98	86.74	62.38
15.44	612.98	38.6	35.9	36.67	57.18	70.63	66.8	20.32	22.62	128.44	6.1	44.25	22.65	65.5	5.74	25.55	9.72	8.27	5.31	26.5	69.91	7.09	131.99	36.76	407.95	13.54	336.79	32.6	38.33	207.34	44.69	37.48	188.54	11.37	136.39	5.62	767.1	42.52	13.96	37.34	19.97	30.92	70.96	61.94	120.39	22.24	117.43	85.11	80.28
10.18	667.48	5.31	34.86	32.9	52.14	22.55	64.24	9.64	5.79	39.12	332.88	17.07	26.03	70.4	10.6	81.44	41.97	16.19	11.79	187.5	49.41	4.63	98.26	20.45	573.92	8.94	111.55	5.9	22.55	162.52	45.91	34.68	219.9	11.2	70.69	21.02	554.08	25.42	7.45	20.45	14.88	27.61	38.73	124.65	249.13	74.84	102.72	46.36	35.76
8.95	698.63	4.17	69.54	72.03	102.26	34.47	34.36	16.09	17.57	38.35	269.28	12.24	27.94	86.85	36.95	85.69	43.85	11.82	37.81	164.41	36.71	11.88	178.76	21.95	555.45	5.49	195.8	11.78	20.41	116.49	38.75	55.08	765.29	4.81	35.64	7.25	1151.51	30.74	9.23	24.99	45.17	42.75	87.47	97.91	135.81	29.11	106.84	80	65.2
19.07	830.32	3.82	37.26	54.42	90.61	44.44	42.62	9.05	39.42	35.15	166.58	21.72	10.79	41.12	12.84	46.67	40.12	17.5	39.37	112.22	68.02	10.25	74.92	12.85	839.52	9.04	131.61	7.64	26.91	205.68	27.63	17.01	365.68	32	34.15	11.03	561.17	27.47	14.6	19.02	24.55	60.21	48.81	187.4	238.84	34.87	112.51	43.2	84.29
13.31	596.74	3.66	93.42	51.82	93.39	31.3	53.45	14.2	7.01	56.55	298.37	16.16	51.57	91.58	47.91	123.39	55.63	17.25	45.21	312.75	57.05	21.12	89.26	21.94	518.19	6.49	172.45	9.75	40.89	161.12	49.58	82.24	481.4	16.62	48.71	7.26	488.04	29.27	13.32	17.31	11.66	66.78	68.28	198.79	312	38.64	152.92	66.04	51.64
16.06	494.74	8.48	59.63	44.85	72.74	33.48	34.01	13.65	14.68	12.27	451.09	9.78	43.82	52.96	36.97	173.57	105.81	44.21	35	266.18	53.89	4.69	81.16	38.99	1514.52	13.86	167.75	3.47	38.1	129.42	159.04	97.36	571.17	7.73	45.03	18.29	430.21	25.6	6.71	12.27	27.78	64.56	67.47	118.25	228.67	32.36	126.32	88.71	43.75
19.8	628.86	5.82	39.09	36.45	78.68	24.55	52.48	13.9	19.33	10.45	436.44	33.1	18.52	43.54	16.04	44.72	107.49	19.59	147.89	264.65	46.55	6.5	90.71	41.84	374.76	7.75	84.13	13.8	50.25	136.72	73.6	87.97	999	23.92	78.82	18.7	597.07	57.51	23.64	15.57	17.07	71.26	41.37	135.01	443	25.51	97.45	30.45	71.26
12.38	667.34	2.66	47.42	41.22	121.88	24.08	35.46	10.97	8.82	17.99	182.59	5.02	21.61	57.67	21.99	104.21	49.34	19.97	22.27	131.22	87	4.48	93.81	25.58	894.72	10.58	153.81	6.18	35.91	148.31	36.35	69.84	292.6	5.56	44.18	37.91	574.72	18.68	7.8	15.44	16.11	72.9	87.93	175.4	368.55	31.27	137.1	42.32	45.34
9.42	707.46	5.31	44.95	27.87	115.13	32.15	43.27	8.88	7.08	12.19	222.56	7.34	8.26	21.27	6.06	52.71	22.11	51.28	39.34	176.67	33.18	14.1	73.35	15.62	433.91	6.07	108.47	42.9	19.88	168.02	17.07	74.63	671.79	4.38	17.4	11.04	599.67	7.12	24.24	11.01	6.96	19.13	35.62	102.92	164.86	12.33	79.2	33.09	48.95
17.04	894.16	3.06	34.91	60.46	252.76	26.84	34.58	20.25	14.72	23.21	162.41	13.31	17.98	51.54	10.1	91.71	42	33.17	33.66	379.42	83.38	5.82	67.22	14.72	420.58	6.57	196.56	5.13	4.27	352.1	7.8	67.67	771.77	6.02	13.07	12.79	922.04	26.77	10.71	8.69	14.49	65.81	43.85	150.37	217.24	37.91	150.03	52.51	61.66
13.31	548.61	5.09	65.37	46.4	71.82	20.17	27.33	14.95	6.74	7.96	192.34	25.68	28.22	31.78	32.5	53.11	37.28	19.07	9.88	181.58	43.43	4.65	87.23	14.9	493.25	9.7	182.89	15.92	33.1	171.85	29.88	44.21	421.89	11.3	31.06	8.45	994.61	15.02	10.05	11.47	71.23	32.85	59.75	117.48	238.62	24.47	157	80.67	105.43
14.53	796.79	4.31	70.02	71.49	122.55	37.41	35.16	24.27	8.08	40.66	132.86	14.28	9.52	64.47	20.75	55.2	36.28	18.96	35.91	98.59	92.21	5.36	115.77	21.28	619.56	4	114.29	8.08	25.08	113.29	41.28	31.91	652.87	5.52	50.43	5.92	487.75	5.52	5.36	11.02	21.28	55.13	61.46	190.71	293.06	37.58	184.18	63.58	62.88
10.97	721.58	3.7	31.14	62.81	149.47	32.58	40.1	7.82	6.85	17.37	221.63	9.73	17.07	56.82	15.97	28.73	18.46	15.77	6.78	158.8	67.68	6.92	107.46	10.66	640.14	7.81	138.91	15.2	9.4	240.82	20.82	33.7	287.23	5.27	25.42	4.2	782.03	7.1	9.86	8	16.85	26.28	53.72	157.62	237.85	25.8	144.17	42.1	72.69
16.16	621.29	5.52	57.38	31.66	108.39	14.09	26.82	15.49	6.39	12.55	157.91	9.37	10.78	81.17	69.41	60.78	45.87	4.88	38.76	100.43	75.67	5.87	78.35	24.11	838.72	4.6	103.16	23.04	40.51	141.16	69.52	30.92	554.23	12.72	191.93	21.5	1284.71	30.4	7.67	13.61	15.64	55.38	44.72	166.61	336.54	28.72	177.53	50.6	42.41
14.31	710.63	4.92	81.67	59.27	111.06	60.89	21.59	13.54	35.12	22.89	266.11	11.06	44.92	61.96	7.33	56	44.52	30.31	7.61	204.72	51.17	18.45	90.32	40.22	469.16	9.61	145.9	21.47	36.44	78.66	32.11	94.47	1494.89	12.29	63.32	5.81	773.95	30.5	10.79	26.05	20.18	54.22	88.62	189.9	297.44	28.82	194.39	42.87	50.59
14.4	810.99	3.62	35.9	49.84	209.05	29.88	33.48	15.84	6.64	27.69	232.08	16.22	18.24	85.11	72.4	57.13	28.7	36.3	38.16	187.55	74.27	10.65	75.01	17.03	1557.4	7.16	112.35	10.82	32.95	255.32	52.02	70.66	693.16	14.64	40.97	17.56	734.65	52.73	13.31	13.3	12.29	34.04	104.29	172.23	237.55	36.12	151.27	28.95	43.26
15.39	810.58	3.79	48.19	65.4	156.54	37.5	35.45	11	21.04	23.74	119.62	11.67	14.54	68.32	30.39	89.41	45.15	29.22	10.07	113.65	96.64	7.68	87.9	19.24	841.67	11.64	166.08	6.38	32.92	163.55	26.9	74.46	326.75	5.99	38.48	27.03	585.3	18.16	6.36	13.12	13.55	59.5	86.11	177.34	275.56	26.33	123.76	41.47	43.54
14.66	689.53	8.04	40.08	49.97	171.41	33.53	27.03	24.98	11.96	36.72	270.11	14.68	40.02	93.21	4.93	62.69	48.74	11.76	41.55	175.26	119.02	14.49	88.92	34.42	769.95	7.81	124.38	7.18	14.87	221.15	32.99	60.78	710.09	10.79	65.72	36.03	533.86	27.72	8.35	18.8	16.62	57.55	61.84	289.11	282.32	24.5	198.16	44.39	49.52
11.7	825.41	4.74	45.24	79.78	145.78	45.16	37.73	32.06	23.44	16.33	149.35	12.78	21.02	57.36	15.46	62.16	42.12	6.52	22.53	106.51	88.2	5.57	84.96	5.34	795.14	7.07	109.59	9.77	8.64	205.69	26.65	37.79	253.68	6.8	11.18	6.12	828.95	9.13	8.63	9.87	53.21	64.89	54.71	243.39	161.77	34.73	187.59	47.47	51.09
11	566.55	3.35	60.64	58.45	95.25	59.49	32.12	19.93	17.44	28.71	158.9	15.44	27.51	81.41	27.38	27.14	28.05	23.69	28.38	88.46	60.62	6.58	83.18	11.27	803.61	8.15	139.06	13.25	14.68	208.79	24.32	49.76	442.03	6.97	47.06	10.17	754.33	41.2	12.28	10.33	25.42	42.12	66.84	105.16	95.59	31.08	129.99	106.11	60.21
11.13	741.8	4.2	38.02	67.31	139.2	53.25	35.65	17.07	35.54	32.28	127.82	16.91	20.78	42.69	12.09	47.43	22.38	26.03	24.7	136.42	64.29	6.11	71.15	6.47	585.15	4.95	140.33	11.94	11.59	222.01	19.11	28.98	470.09	4.98	6.7	7.68	632.02	40.54	18.35	13.21	19.11	63.62	69.39	138.18	206.63	33.75	119.81	48.32	49.48
16.97	801.51	4.34	40.92	80.71	227.28	32.71	35.55	17.1	34.24	92.3	248.57	14.44	20.41	76.17	35.46	72.96	36.02	50.57	28.38	190.75	107.95	6.88	118.29	8.93	733.51	7.77	160.82	6.19	10.61	170.55	15.88	82.87	638.52	11	35.46	9.35	803.86	22.5	4.78	35.59	17.94	75.85	68.33	173.18	247.02	30.89	135.95	40.28	56.59
9	806.18	5.76	32.73	74.68	162.61	42.44	50.36	13.08	28.59	182.04	54.28	59.52	10.32	47.06	17.38	68.48	28.07	26.83	25.11	81.13	128.34	4.82	103.04	14.54	347.62	5.94	73.03	5.09	10.52	188.92	44.48	61.54	255.35	5.65	17.74	6.25	573.36	21.68	9.47	39.9	11.68	55.84	100.5	134.08	144.88	32.45	103.48	43.04	59.12
9.3	653.92	3.11	34.82	59.06	124.67	54.31	93.38	21.25	18.83	49.5	130.45	24.29	19.79	69.17	7.02	14.23	29.91	10.14	21.7	88.75	74.25	6.29	132.85	23	458.98	9.52	99.27	7.01	24.98	215.52	38.92	27.99	347.16	11.34	26.93	15.65	550.85	23.98	15.86	17.76	16.64	73.47	63.15	202.56	143.74	34.38	126.22	63.68	71.39
21.5	649.03	5.8	60.2	51.44	157.25	41.67	35.61	17.79	13.47	89.78	177.2	16.72	18.65	39.05	14.86	27.16	24.15	28.86	13.73	111.59	111.52	4.12	89.37	27.3	441.06	10.43	96.1	8.41	11.21	216.96	20.18	37.76	20.01	5.23	39.84	7.77	986.25	28.04	11.57	25.88	13.99	41.63	44.02	122.38	297.51	22.96	117.26	69.07	51.9
12.81	649.27	4.81	86.6	55.79	36.99	43.72	42.69	16.39	16.86	35.9	256.37	9.59	14.68	86.43	8.27	68.18	28.53	12.57	35.17	145.13	49.57	33.26	89.56	29.6	320.64	8	91.34	29.41	24.66	188.94	31.15	77.18	445.49	5.01	32.85	3.65	852.87	11.57	13.47	8.49	12.51	41.64	39.64	105.87	162.81	24.82	146.65	68.71	66.01
13.59	385.13	3.8	74.76	30.26	116.29	35.61	20.99	13.39	9.52	41.26	113.86	19.69	20.57	67.59	15.37	30.82	33.42	28.69	19.79	84.38	90.08	4.68	128.06	42.38	570.64	6.42	120.29	9	12.78	166.18	19.69	33.46	316.74	5.84	32	8.77	607.07	24.44	14.49	19.71	22.83	30.22	47.9	88.05	161.63	26.31	124.2	68.07	91.39
6.91	617.2	3.81	12.7	44.09	113.3	47.9	29.15	18.61	26.41	10.25	34.96	14.3	10.03	69.79	9.04	11.99	13.35	4.74	16.82	28.9	42.96	8.36	121.69	10.13	445.97	5.63	151.44	5.85	9.52	167.57	10.88	10.82	421.26	6	5.64	5.09	585.76	5.26	9.44	10.86	17.45	72.14	65.29	95.24	233.3	31.94	146.35	43.5	58.22
[truncated: 1,542 more columns]
