# Supplementary material for: Ensemble Methods for MiRNA Target Prediction from Expression Data
Source: PLoS One. 2015 Jun 26;10(6):e0131627. doi: 10.1371/journal.pone.0131627 (PMC4482624; doi:10.1371/journal.pone.0131627)
Supplement: S2 File — (ZIP) [file pone.0131627.s002.zip]

Archive with 17 entries (15 files):
- S2_File/codes/
- S2_File/codes/.Rhistory
- S2_File/codes/EMT-35.csv
- S2_File/codes/GenMiR++/
- S2_File/codes/GenMiR++/BR51.mat
- S2_File/codes/GenMiR++/EMT.mat
- S2_File/codes/GenMiR++/evalE.m
- S2_File/codes/GenMiR++/GenMiR.m
- S2_File/codes/GenMiR++/GenMiR_evalE.m
- S2_File/codes/GenMiR++/GenMiR_VBEStep.m
- S2_File/codes/GenMiR++/GenMiR_VBMStep.m
- S2_File/codes/GenMiR++/GenMiRpred.mat
- S2_File/codes/GenMiR++/MCC.mat
- S2_File/codes/GenMiR++/Running GenMiR++.txt
- S2_File/codes/Methods.R
- S2_File/codes/MINE.jar
- S2_File/codes/MINE.R
