# Supplementary material for: Ensemble Methods for MiRNA Target Prediction from Expression Data
Source: PLoS One. 2015 Jun 26;10(6):e0131627. doi: 10.1371/journal.pone.0131627 (PMC4482624; doi:10.1371/journal.pone.0131627)
Supplement: S2 File — (ZIP) [file pone.0131627.s002.zip › S2_File/codes/EMT-35.csv]

hsa-let-7g	hsa-miR-101	hsa-miR-106b	hsa-miR-107	hsa-miR-1180	hsa-miR-141	hsa-miR-148b	hsa-miR-15a	hsa-miR-18a	hsa-miR-18b	hsa-miR-200a	hsa-miR-200a*	hsa-miR-200b	hsa-miR-200c	hsa-miR-203	hsa-miR-205	hsa-miR-301a	hsa-miR-301b	hsa-miR-30e	hsa-miR-32	hsa-miR-33b	hsa-miR-429	hsa-miR-454	hsa-miR-577	hsa-miR-590-3p	hsa-miR-590-5p	hsa-miR-7	hsa-miR-7-1*	hsa-miR-96	hsa-miRPlus-A1018	hsa-miRPlus-A1055	hsa-miRPlus-A1065	hsa-miRPlus-B1030	hsa-miRPlus-D1054	hsa-miRPlus-E1281	9-Mar	11-Sep	AAGAB	AAK1	ABCA2	ABCF2	ABCG2	ABHD11	ABL1	ABL2	ABLIM1	ACAA1	ACOT11	ACOT4	ACSL4
6.99	8.88	12	9.675	7.19	11.34	8.32	8.07	8.93	8.73	10.155	6.99	11.055	11.44	9.61	6.73	9.975	7.51	9.14	8.25	6.83	8.67	7.27	6.15	6.38	7.29	9.08	6.47	9.4	7.58	6.45	6.85	9.42	6.96	6.73	6.618597	3.617014	7.756584	5.097306	6.555168	5.960866	6.47544	9.41224	7.662248	7.3447055	6.4423415	6.673602	6.650667	5.110593	3.581184
7.13	8.38	10.33	9.05	7.22	10.45	8.3	7.5	9.25	9.19	10.195	6.56	11.135	10.71	7.49	7.16	8.905	7.57	9.66	7.15	6.54	9.08	6.83	6.4	6.45	6.545	8.153333333	6.5	8.99	7.62	6.26	7.015	8.84	6.98	7.4	6.83845	3.314218	6.944575	6.130349	5.363816	5.991049	5.056042	7.468362	7.374864	6.794201	7.540098	6.839056	6.748865	4.206271	3.955065
6.8	8.74	11.35	9.405	7.31	11.04	8.24	7.91	10.08	9.9	11.785	7.22	12.355	11.15	7.86	9.71	9.195	7.9	9.1	8.66	6.5	10.54	6.96	6.36	6.83	8.005	10.52333333	6.78	9.08	8.03	7.04	7.245	9.24	7.37	6.55	7.533724	3.560894	7.383854	6.140607	5.720546	6.329749	7.841245	8.407621	7.370497	6.9100205	7.691433	7.415346	7.170987	8.013163	3.55593
7.14	8.35	9.85	9.415	7.24	12.69	8.65	7.94	9.56	9.36	10.795	6.92	11.73	12.45	8.39	10.96	9.005	7.98	9.85	8.79	7.25	9.46	6.83	6.28	6.37	6.925	7.95	6.47	8.51	8.07	6.45	6.825	9.83	6.9	6.34	6.87469	3.440319	7.86065	6.652012	5.086769	5.51805	7.242005	7.755567	7.30783	6.3976345	7.9088255	6.869438	6.764751	4.542871	4.472169
6.96	8.78	10.49	9.075	7.16	11.08	8.47	7.51	9.57	9.43	9.665	6.95	10.42	10.93	7.42	6.41	8.83	7.97	9.3	8.22	6.77	8.47	6.7	6.23	6.79	7.545	10.17	6.85	9.33	8.03	6.89	7.505	9.05	7.78	6.82	6.670079	3.567777	7.262685	5.906802	5.685736	6.121107	5.13475	8.327956	7.648813	6.7539735	7.72842	6.674475	7.032458	5.438259	4.353194
7.13	8.12	10.42	9.28	7.2	11.18	8.27	9.02	9.82	9.81	11.63	6.8	12.43	11.06	8.01	6.55	8.13	7.31	9.46	8.35	6.96	9.98	6.97	6.28	6.49	6.6	9.823333333	6.59	8.45	7.21	6.36	6.835	9.03	6.88	6.41	6.908973	3.519186	7.436811	5.571508	5.310279	5.538574	6.305142	7.947066	7.628145	6.3369315	8.1429355	6.905155	7.379181	5.020791	4.414245
6.43	8.1	9.52	8.92	7.11	9.03	8.98	7.9	7.56	7.47	9.13	6.67	10.145	9.42	7.99	9.26	9.27	7.47	8.73	7.23	6.63	8.45	6.82	6.26	6.5	6.605	7.226666667	6.42	7.87	7.71	6.44	6.88	8.52	7.01	6.63	6.597172	3.387702	7.223271	5.787136	6.586035	5.448181	5.107942	8.715198	7.78978	6.300537	6.584174	6.989475	6.008308	6.371029	2.940336
6.9	8.07	10.59	9.175	6.95	10.19	8.09	7.34	8.35	8.23	9.315	6.79	10.42	10.48	7.2	6.73	7.53	7.16	9.82	7.08	6.39	8.21	6.54	6.19	6.35	6.82	7.976666667	6.45	9.06	7.03	6.3	6.485	8.41	6.63	6.36	6.432464	3.295692	6.815511	6.486916	5.445436	6.106196	5.24625	8.573502	6.845953	7.415158	7.9900285	7.227859	6.631221	6.32498	4.600329
6.85	7.85	10.49	8.75	6.92	11.15	7.54	7.82	9.8	9.58	11.795	7.05	12.37	11.23	9.05	6.41	7.57	7.09	8.94	7.74	6.44	9.62	6.68	6.29	6.53	6.975	9.33	6.59	8.37	6.99	6.52	6.66	8.75	6.75	6.45	6.422113	3.411001	7.028777	5.854968	5.579337	6.115896	9.235352	9.848148	7.517988	6.198928	7.6332025	7.180425	7.116739	5.153118	3.745884
7.21	8.57	10.52	9.375	7.05	10.91	8.33	8.28	9.51	9.4	10.16	6.91	11.185	11.31	8.76	6.39	8.82	7.96	9.16	7.99	6.36	8.9	6.91	6.25	6.82	7.495	9.793333333	6.82	9	7.95	6.95	7.105	9.66	7.2	6.3	7.16589	3.439486	7.450692	5.998712	5.769208	6.579958	5.298087	9.321351	7.550276	6.538489	7.0680875	7.543085	6.784041	5.678389	4.174617
7.08	8.97	10.82	9.26	7.11	11.69	8.12	8.13	10.11	9.95	11.555	7.07	12.18	11.44	7.05	6.49	8.83	8.03	9.16	8.71	7.23	9.97	6.78	6.33	6.63	7.49	9.96	6.72	8.68	8.15	6.61	7.615	9.11	7.72	6.43	7.562143	3.655787	7.253187	5.546788	5.821728	5.942214	7.692447	8.7455	7.556495	6.531972	7.3165525	7.556415	6.597336	5.706887	4.750837
6.7	7.8	9.8	7.815	6.98	6.72	7.32	7.2	8.09	7.98	8.86	6.91	9.265	6.58	6.64	6.47	7.16	6.66	9.66	7.19	6.41	7.21	6.59	6.19	6.4	6.77	7.436666667	6.42	8.85	6.35	6.46	6.53	8.29	6.78	6.75	6.032888	3.772196	6.736847	6.863807	5.437843	6.3828	5.304569	7.949882	8.386788	7.9182075	7.6362595	6.311063	6.438084	4.416565	5.482346
6.71	6.46	8.58	8.35	6.81	6.42	7.55	7.33	7.35	7.12	6.375	6.75	6.57	6.47	6.49	6.5	6.7	6.91	7.24	6.5	6.25	6.45	6.55	6.15	6.24	6.545	7.383333333	6.34	7.23	6.48	6.27	6.18	8.26	6.31	6.21	6.1097	3.803613	6.706961	6.778211	5.635049	6.048313	6.002883	6.849768	8.659815	7.460645	5.24081	6.189952	6.183134	4.250217	4.808457
6.57	7.71	9.65	9.145	7.12	6.44	7.4	7.05	7.52	7.57	6.37	6.75	6.55	6.49	6.47	6.39	7.75	6.85	7.93	6.86	6.27	6.44	6.73	6.22	6.22	6.495	7.083333333	6.38	6.65	6.6	6.21	6.28	8.05	6.45	6.21	6.177977	3.519568	6.732659	6.346722	5.073534	6.58424	5.731027	7.963363	7.035318	6.711729	5.935393	6.662687	6.510786	4.469983	4.740164
6.52	7.1	9.42	7.5	6.77	6.45	7.43	7.01	7.48	7.34	7.42	6.78	8.71	6.51	6.45	6.43	6.81	6.66	8.09	6.52	6.34	7.01	6.43	6.13	6.23	6.395	7.18	6.3	7.27	6.5	6.21	6.625	7.05	6.73	6.22	6.391435	3.560609	6.234017	6.14891	5.631665	6.286449	5.399319	7.673426	8.645315	8.1442705	6.9103305	5.573525	6.788436	4.650134	3.934277
6.64	7.3	9.12	8.16	6.78	6.37	7.33	7.17	7.53	7.53	6.315	6.67	6.5	6.39	6.45	6.39	7.005	6.67	8.22	6.92	6.16	6.37	6.45	6.14	6.26	6.55	6.933333333	6.33	6.86	6.55	6.24	6.35	8.01	6.57	6.28	6.478296	3.615277	6.152719	6.582235	5.76077	6.19754	5.527813	7.295242	9.496176	7.584983	5.4358645	6.506737	6.74397	4.623553	5.40789
6.67	6.6	9.81	7.845	6.59	6.48	6.71	8.18	8.74	8.8	6.345	6.53	6.36	6.26	6.32	6.51	7.225	6.87	8.64	7.53	6.51	6.29	6.53	6.12	6.14	6.545	7.326666667	6.33	6.73	7.16	6.41	6.405	8.07	6.99	6.39	6.105247	3.72829	7.062617	7.433421	5.303563	6.751022	5.614743	7.421196	7.979329	8.049744	6.2058705	7.63948	6.447178	4.288794	4.568299
6.59	7.88	10.66	8.54	6.94	9.18	8.04	7.36	9.22	9.07	7.835	6.69	8.745	9.51	6.54	6.38	8.115	7.16	8.98	7.43	6.34	7.03	6.49	6.11	6.13	6.88	7.92	6.4	8.25	7.19	6.23	7.275	7.99	7.32	6.42	6.851391	3.667758	7.004017	6.346211	5.49352	6.36748	5.039771	8.446786	7.858245	8.1850165	7.2014175	6.595953	6.481249	4.428673	4.379803
6.95	7.27	10.56	9.015	6.8	6.37	7.57	8.02	8.6	8.55	6.365	6.62	6.565	6.46	6.47	6.38	7.53	7.3	8.18	6.96	6.26	6.4	6.87	6.18	6.2	6.46	7.213333333	6.57	7.42	7.21	6.21	6.25	8.06	6.83	6.24	5.731145	3.971929	6.831142	6.901404	5.029057	6.779255	5.83303	7.512284	8.146513	7.522732	5.521492	7.31112	6.62343	4.634392	4.139988
6.72	7.89	10.2	8.685	6.98	6.76	7.98	7.31	8.25	8.12	9.345	6.75	10.1	6.63	6.53	6.44	8.27	7.56	8.59	7.15	6.28	8.42	6.64	6.22	6.19	6.865	7.893333333	6.43	8.46	7.57	6.37	6.63	8.23	6.86	6.35	6.782234	3.730722	7.210714	6.595472	5.405084	6.615815	6.121732	7.575318	8.309375	7.9395125	6.9301145	6.884026	6.579764	4.315113	4.945409
6.67	7.51	9.2	8.44	6.86	6.36	7.66	7.37	8.15	8.04	6.305	6.72	6.49	6.4	6.53	6.37	8.065	6.85	8.27	7.08	6.2	6.38	6.68	6.11	6.24	6.74	7.753333333	6.45	6.86	6.72	6.26	6.555	8.03	6.72	6.26	6.126304	4.336485	7.369531	6.652316	4.986993	5.48568	4.944817	7.194069	9.117575	8.587423	6.491175	5.775299	6.437562	4.025968	5.870769
6.55	7.67	9.67	8.285	6.8	6.77	7.51	7.24	8.35	8.25	9.415	6.69	10.74	6.61	6.49	6.36	7.205	7.08	8.04	6.79	6.3	8.47	6.39	6.02	6.12	6.655	7.313333333	6.38	7.59	7.02	6.14	6.675	7.69	6.73	6.17	6.862503	3.865867	6.632178	7.033541	5.145208	6.017602	5.366955	7.385147	8.391291	7.810297	6.7123725	5.839343	6.525925	4.493846	5.079768
6.63	7.56	9.38	8.88	7.09	6.46	7.39	7.17	8.19	8.03	6.51	6.69	7.195	6.71	6.54	6.45	7.865	7.26	7.94	6.78	6.19	6.55	6.68	6.2	6.15	6.49	7.216666667	6.4	7.35	7.05	6.25	6.16	8.52	6.26	6.2	6.358656	3.583408	6.497869	7.06556	5.036095	6.771636	7.097312	7.793115	7.992006	7.5623315	6.2114615	6.621869	5.987684	4.295823	4.424206
6.75	7.51	9.48	7.725	7.46	6.41	7.77	7.32	7.84	7.74	6.385	6.69	6.555	6.47	6.49	6.44	7.2	7	8.88	7.35	6.97	6.44	6.42	6.08	6.18	6.555	7.46	6.38	7.51	6.71	6.19	6.605	8.21	6.64	6.41	5.911218	3.623674	6.209493	6.457368	5.440349	6.281838	5.529153	7.22634	7.371518	7.934554	5.4568	6.276135	6.544059	4.531667	5.738319
6.71	7.18	10.16	8.645	7.17	6.47	7.52	7.69	7.88	7.81	6.415	6.67	6.775	6.63	6.63	7.27	7.835	7.08	8.91	6.96	6.2	6.78	6.75	6.22	6.27	6.635	7.223333333	6.41	8.18	6.7	6.32	6.18	8.46	6.25	6.16	6.874801	3.760395	6.818568	6.706579	5.376785	6.296179	4.917622	8.335	8.193462	6.9183895	6.007963	7.450821	6.375492	4.26284	4.462925
6.52	7.06	9.49	8.2	6.71	6.51	7.56	7.23	8.21	8.06	6.745	6.61	8.32	6.62	6.56	6.49	7.155	7.18	8.38	6.81	6.33	6.64	6.52	6.16	6.24	6.535	7.26	6.43	7.59	6.38	6.27	6.155	8.3	6.23	6.21	6.03861	4.099784	5.816557	6.603295	5.305591	6.130872	5.635815	8.156161	7.386137	7.107888	6.870132	6.4878	6.671464	4.360385	4.887003
6.52	7.55	9.35	8.195	6.87	6.38	7.9	6.94	8.43	8.25	6.305	6.75	6.495	6.47	6.53	6.37	7.695	7.32	8.43	6.69	6.43	6.36	6.44	6.16	6.24	6.725	7.143333333	6.3	6.86	7.35	6.28	6.76	7.37	6.86	6.23	5.932485	3.695123	6.477766	6.666246	5.280712	6.521974	5.378178	8.313919	7.307367	8.976032	5.912237	6.955503	6.374142	4.712704	4.388751
6.69	7.95	10.39	8.825	7.03	6.47	7.79	7.57	8.9	8.85	6.39	6.69	6.63	6.45	6.72	6.46	7.51	7.22	9.17	7.14	6.29	6.51	6.63	6.16	6.29	6.71	8.313333333	6.45	7.38	6.75	6.33	6.15	8.75	6.26	6.31	5.893826	3.703092	7.000611	6.61422	5.40752	6.067297	5.390375	7.374924	7.785613	8.118685	5.962438	6.968076	6.480295	4.1983	4.980954
6.96	8.74	9.62	8.945	6.89	10.99	7.82	7.61	8.66	8.52	10.16	6.75	11.285	11.1	7.01	6.55	7.735	7	9.33	7.79	6.61	8.88	6.57	6.16	6.22	6.625	7.146666667	6.39	8.12	6.91	6.27	6.72	9.16	6.74	6.49	6.535339	3.72013	6.9351	7.086009	5.670399	5.913089	5.194137	7.94584	7.865542	7.192205	7.0036815	6.157844	6.444639	4.186235	4.109726
7.4	8.69	11.39	9.375	7.17	7.84	8.29	8.52	9.71	9.7	10.12	6.63	10.985	7.92	7.44	6.6	8.315	7.56	9.58	8.07	6.66	9.02	6.82	6.31	6.61	7.32	10.2	6.67	9.79	7.53	6.56	7.065	9.47	7.17	6.62	6.321506	3.607182	7.090545	5.982627	5.193693	6.182481	4.980835	7.748842	7.816813	7.883414	6.4543845	7.03464	6.835552	4.107575	4.537989
6.78	7.16	9.53	8.4	6.67	6.3	7.27	7.29	8.06	7.98	6.28	6.51	6.55	6.46	6.43	6.31	6.57	6.69	7.84	6.71	6.16	6.38	6.46	5.99	6.19	6.355	6.763333333	6.37	6.66	6.22	6.12	6.09	7.99	6.38	6.09	6.543532	4.02287	7.072115	5.792155	5.89005	6.397277	5.298387	7.430334	7.413198	7.612676	6.610919	6.920856	6.814456	4.087469	5.130687
6.82	7.17	10.3	9.63	6.9	6.41	7.72	6.85	7.98	8.07	6.335	6.64	6.505	6.54	6.54	6.41	8.795	7.47	8.35	6.66	6.25	6.45	6.95	6.18	6.28	6.56	7.876666667	6.59	8.57	7.42	6.3	6.36	8.86	6.57	6.25	6.197011	3.733161	6.704529	6.699686	5.304393	6.189862	5.078213	8.136382	8.393781	8.2039885	7.412739	5.904692	6.667423	4.216469	3.461859
6.53	6.4	8.75	7.54	6.89	6.17	7.22	7.07	7.15	6.92	6.805	6.51	7.765	6.6	6.62	6.51	6.59	6.66	7.45	6.5	6.38	6.55	6.66	6.23	6.4	6.215	7.2	6.41	7.69	6.33	6.21	6.335	7.19	6.42	6.25	6.213033	3.526278	6.970345	6.529992	5.288883	6.577064	5.426603	8.055774	8.488732	8.539027	7.54828	5.933923	6.771535	4.918908	6.013392
6.93	7.79	9.79	8.33	6.91	6.42	7.01	7.49	7.91	8.18	6.34	6.79	6.51	6.41	6.67	6.39	6.815	6.69	8.67	6.67	6.31	6.37	6.54	6.2	6.25	6.595	7.426666667	6.51	7.5	6.54	6.29	6.39	8.59	6.53	6.28	6.640351	3.643916	6.919536	6.08935	5.695327	6.323903	5.64406	7.885913	7.711778	7.735164	6.090974	6.093519	6.732678	4.384101	5.16982
6.55	7.61	9.1	8.38	6.86	6.4	7.28	7.03	7.42	7.41	6.335	6.84	6.485	6.43	6.55	6.4	7.21	6.86	8.63	6.96	6.27	6.38	6.51	6.22	6.23	6.54	7.053333333	6.48	6.95	6.81	6.24	6.495	8.02	6.79	6.32	6.41587	3.404309	7.30486	7.36954	5.254573	5.651817	5.157631	6.949449	7.300125	7.888331	5.079554	7.328171	6.30286	4.660555	4.729983
6.62	7.41	9.97	7.725	6.94	6.51	7.26	7.54	7.61	7.52	6.34	6.68	6.475	7.44	6.56	6.43	7.02	6.7	8.52	6.97	6.27	6.39	6.61	6.14	6.31	6.74	7.703333333	6.36	8.26	6.4	6.33	6.215	7.95	6.34	6.38	6.907003	3.468006	7.200578	6.661309	5.10201	6.676342	8.187271	7.992807	8.185442	6.7034035	6.2338535	6.397566	6.525877	4.177247	5.266274
6.38	7.67	9.97	7.96	6.9	6.44	7.35	6.93	10.69	10.48	6.39	6.65	6.655	6.53	6.63	6.48	7.17	7.73	8.29	6.99	6.27	6.51	6.47	6.21	6.18	6.665	7.193333333	6.38	7.51	7.76	6.28	6.205	7.84	6.33	6.28	5.770002	3.653169	7.427581	5.74378	5.310552	7.244419	4.911864	7.60525	9.444621	7.681278	5.3480475	6.89966	6.41371	5.189872	4.532132
6.83	6.94	9.66	9.09	6.77	6.47	7.61	7.72	8.24	8.02	6.465	6.8	6.935	6.53	6.59	6.43	7.66	6.99	8.38	7.11	6.25	6.5	6.87	6.21	6.24	6.575	7.783333333	6.4	7.44	6.6	6.27	6.3	8.54	6.33	6.27	6.217193	3.675929	6.488338	6.719437	5.487189	5.963994	5.173507	7.397348	8.357996	7.319286	6.7176265	6.183022	6.2176	3.962604	6.102673
6.63	7.83	10.01	8.525	7.07	6.48	7.94	7.51	8.33	8.23	6.4	6.68	6.615	6.6	6.58	6.43	7.72	7.2	9.32	7.35	6.61	6.42	6.61	6.2	6.27	6.835	7.236666667	6.47	9.4	7.07	6.32	6.7	8.26	6.76	6.21	7.181261	3.247309	7.57935	6.684419	5.040066	6.201899	4.880213	7.916824	8.366629	7.121148	6.3787795	6.49753	6.455572	4.068422	5.502605
6.9	7.97	9.88	8.86	6.92	6.57	7.46	8.03	9.05	8.92	7.285	6.88	7.72	6.57	6.99	6.45	8.23	6.9	8.69	7.52	6.3	6.74	6.93	6.17	6.27	6.695	7.316666667	6.36	8.14	6.88	6.33	6.64	8.26	6.8	6.35	6.550675	3.754297	7.31108	6.798184	5.12851	6.261912	5.576041	7.341069	7.900622	7.5167825	6.2320395	6.283133	6.59899	5.810228	5.230734
6.4	7.16	8.83	7.31	6.61	6.51	7.46	7.02	7.74	7.61	7.77	6.79	8.745	6.51	6.55	6.45	6.85	6.74	7.84	6.55	6.21	7.09	6.44	6.17	6.16	6.475	7.396666667	6.31	7.15	6.3	6.35	6.635	6.96	6.72	6.22	5.94103	4.036489	6.610408	6.206828	5.369984	6.528974	5.008354	7.201878	8.28823	8.3099745	6.7957815	5.291133	6.508183	4.647305	5.020502
6.79	7.29	8.91	9.235	6.77	6.4	7.37	7.16	7.91	7.9	6.525	6.74	6.925	6.57	6.87	6.36	8	6.76	8.69	6.65	6.19	6.47	6.9	6.14	6.28	6.46	6.95	6.3	7.37	6.92	6.31	6.3	8.54	6.52	6.16	6.504336	3.928022	6.711126	6.161284	5.830548	6.286449	5.288104	7.563856	8.136965	7.9799825	6.076496	6.20086	6.828606	5.100562	5.218289
6.9	8.52	10.5	8.66	6.91	6.51	8.15	7.55	9.62	9.46	7.525	6.76	8.05	6.49	6.63	6.76	7.97	7.21	8.88	7.58	6.34	6.93	6.7	6.21	6.31	6.875	7.29	6.41	9.52	7.19	6.38	6.435	8.72	6.55	6.32	6.057259	3.851598	6.389252	6.127628	5.637984	6.682829	5.010732	7.960894	7.932731	7.1089045	6.865821	6.893384	6.790984	4.663779	4.183999
6.44	7.87	8.69	8.635	6.87	6.42	7.34	6.82	8.03	8.01	7.105	6.89	8.005	6.46	6.53	6.42	7.55	6.84	7.57	6.77	6.25	6.85	6.5	6.21	6.22	6.47	7.283333333	6.35	6.95	6.66	6.2	6.355	7.97	6.9	6.31	6.434344	3.615163	7.236798	5.85044	5.169967	6.46158	4.961166	7.326961	9.417626	6.800185	5.229108	6.293258	6.579764	4.11919	5.625856
6.47	6.26	7.67	7.615	6.76	6.38	6.91	6.74	7.39	7.1	6.39	6.58	6.655	6.42	6.5	6.4	6.54	6.92	6.57	6.66	6.28	6.53	6.51	6.22	6.25	6.425	7.236666667	6.43	7.07	6.33	6.31	6.175	7.16	7.29	6.17	6.996011	3.796454	7.419177	6.477297	5.81971	6.464842	5.22766	7.296318	7.968553	7.5075715	5.493448	6.978315	6.415336	4.179868	5.894742
6.82	8.19	9.66	8.93	6.84	6.39	7.95	8.07	8.55	8.41	6.34	6.83	6.5	6.43	6.59	6.44	7.515	7.14	8.46	7.27	6.26	6.41	6.66	6.14	6.38	6.765	7.293333333	6.33	8.11	7	6.43	6.42	8.46	6.93	6.17	6.51147	3.616354	7.679814	7.421822	4.900707	6.495788	5.155357	7.733824	8.341611	6.6651195	6.0783325	7.047765	6.267538	5.125478	5.522261
6.56	6.38	8.83	8.855	6.91	6.42	7.23	7.09	7.27	7.12	6.335	6.71	6.5	6.46	6.47	6.44	7.165	6.99	7.15	6.57	6.27	6.44	6.62	6.2	6.23	6.495	7.146666667	6.35	6.94	6.73	6.21	6.195	7.74	6.28	6.16	6.466537	3.527929	6.443257	6.359501	5.380678	6.446733	5.450772	6.918252	9.164311	7.3475805	6.535731	6.259687	6.525771	3.739863	5.399734
[truncated: 1,139 more columns]
