# Supplementary material for: Ensemble Methods for MiRNA Target Prediction from Expression Data
Source: PLoS One. 2015 Jun 26;10(6):e0131627. doi: 10.1371/journal.pone.0131627 (PMC4482624; doi:10.1371/journal.pone.0131627)
Supplement: S2 File — (ZIP) [file pone.0131627.s002.zip › S2_File/codes/GenMiR++/Running GenMiR++.txt]

%%%%% Running GenMiR++ in three datasets %%%%%
tic
%The dataset is EMT
load EMT
[Beta Score] = GenMiR('EMT'); % Generate value of Beta and Score between miRNA and mRNA using GenMiR++
[mRNA miRNA]=size(C); % C is binary matrix between miRNAs and mRNAs, it is a ones matrix without using binding information
[row col] = find(C);
for i=1:mRNA*miRNA
    EMT_result(row(i),col(i))=Score(i); %The matrix with rows mRNAs, and columns miRNAs
end
toc

tic
%The dataset is MCC
load MCC
[Beta Score] = GenMiR('MCC'); % Generate value of Beta and Score between miRNA and mRNA using GenMiR++
[mRNA miRNA]=size(C); % C is binary matrix between miRNAs and mRNAs, it is a ones matrix without using binding information
[row col] = find(C);
for i=1:mRNA*miRNA
    MCC_result(row(i),col(i))=Score(i); %The matrix with rows mRNAs, and columns miRNAs
end
toc

tic
%The dataset is BR51
load BR51
[Beta Score] = GenMiR('BR51'); % Generate value of Beta and Score between miRNA and mRNA using GenMiR++
[mRNA miRNA]=size(C); % C is binary matrix between miRNAs and mRNAs, it is a ones matrix without using binding information
[row col] = find(C);
for i=1:mRNA*miRNA
    BR51_result(row(i),col(i))=Score(i); %The matrix with rows mRNAs, and columns miRNAs
end
toc

%Save the results of three datasets using GenMiR++
csvwrite('gmEMT_result.csv',EMT_result)
csvwrite('gmMCC_result.csv',MCC_result)
csvwrite('gmBR_result.csv',BR51_result)
