# Supplementary material for: Ensemble Methods for MiRNA Target Prediction from Expression Data
Source: PLoS One. 2015 Jun 26;10(6):e0131627. doi: 10.1371/journal.pone.0131627 (PMC4482624; doi:10.1371/journal.pone.0131627)
Supplement: S2 File — (ZIP) [file pone.0131627.s002.zip › S2_File/codes/Methods.R]

#Ensemble methods for miRNA target prediction from expression data
#Author: Thuc Duy Le, Junpeng Zhang, Lin Liu, and Jiuyong Li.
#This file contains the Borda count election method for creating ensemble methods from different individual methods.
#An example of running Pearson+IDA+Lasso for the EMT dataset is given.


############################Some utility functions#############

Read<-function(dataset){
		data<-read.csv(dataset, header=TRUE, sep=",")
		return(data)
	}

#Standardise the dataset to have unit standard deviation.
#param: data table
#return: standardised data set
	Standardise<-function(dataset){
		ncol<-ncol(dataset)
		nrow<-nrow(dataset)
		stdData<-matrix(nrow=nrow,ncol=ncol-1)
              rownames(stdData)<-dataset[,1]
              colnames<-colnames(dataset)
              colnames(stdData)<-colnames[2:ncol]
		for (i in 2:ncol){
			stdData[,i-1]<-scale(dataset[i],center=TRUE, scale=TRUE)
			}
		return(stdData)
	}

#Calculate the colmedian of a matrix
    colMedians <- function(Matrix){
          col <- ncol(Matrix)
          medianresult<-matrix(nrow=1,ncol=col)
          for (i in 1:col){
                 medianresult[1,i] <- median(Matrix[,i])
}
         return(medianresult)
}

#############################End utility functions############

#############Pearson###################
Pearson=function(datacsv, cause, effect){
dt=read.csv(datacsv, header=TRUE, sep=",")

miRNA=dt[,cause]
mRNA=dt[,effect]
corMat=cor(mRNA, miRNA)# miRNAs in columns and mRNAs in rows

return(corMat)
}


#############IDA###################
IDA=function(datacsv, cause, effect, alpha){
    library(pcalg)

	if(is.character(datacsv)){
		data=Read(datacsv)
		#data=data[,-1] # if the dataset have the sample names column, otherwise comment this out.
	} else {
		data=datacsv #Assume there is no samplenames column and this is a data.frame.
	}							#To allow both .csv data input or a matrix in R. This will help the IDAbootstrap, as IDA can run on sampling matrices.
	#data=scale(data) #standardise the data
	#print(data[1:5,])
	allnames=colnames(data)
	causenames=allnames[cause]
	effectnames=allnames[effect]
	
	
	multiset=character(0)
	result=matrix(nrow=length(effect), ncol=length(cause))
	suffStat=list(C=cor(data), n=nrow(data))
	indepTest=gaussCItest
	
	pcFit <- pc(suffStat, indepTest, p=ncol(data), alpha=alpha)
	for (l in cause){
				
			#Inferring causal effects
			caef<-idaFast(l,effect,cov(data), pcFit@graph )
		
			#min of absolute values.
			caef1<-matrix(nrow=length(effect),ncol=1)
			for (k in 1:length(effect)){
				caefabs<-abs(caef)
				index<-which(caefabs==min(caefabs[k,]), arr.ind=TRUE)
				pos<-index[1,2]
				caef1[k,]<-caef[k,pos]
			}
			result[,l]<-caef1
	}
	colnames(result)=causenames
	rownames(result)=effectnames
 return(result)	
}


#############Lasso#####################
LASSO=function(datacsv, cause, effect){
library(glmnet)
	if(is.character(datacsv)){
		data=Read(datacsv)
		#data=data[,-1] # if the dataset have the sample names column, otherwise comment this out.
	} else {
		data=datacsv #Assume there is no samplenames column and this is a data.frame.
	}							#To allow both .csv data input or a matrix in R. This will help the IDAbootstrap, as IDA can run on sampling matrices.
	data=as.matrix(data)
	#print(data[1:5,])
	allnames=colnames(data)
	causenames=allnames[cause]
	effectnames=allnames[effect]
	res=matrix(nrow=length(effectnames), ncol=length(causenames), 0)
	colnames(res)=causenames
	rownames(res)=effectnames
		
	for(gene in effectnames) {
		aGene <- glmnet(data[,cause],data[,gene],alpha=1)$beta #return the the effects of all miRNAs on the gene
		aGene=rowMeans(aGene) # take the means of all values output from lasso     
		res[gene,]=aGene # assign the effects of all miRNAs on the gene to the result. 
	}
	res
}

#############Elastic###################

ELASTIC=function(datacsv, cause, effect){
library(glmnet)
	if(is.character(datacsv)){
		data=Read(datacsv)
		#data=data[,-1] # if the dataset have the sample names column, otherwise comment this out.
	} else {
		data=datacsv #Assume there is no samplenames column and this is a data.frame.
	}							#To allow both .csv data input or a matrix in R. This will help the IDAbootstrap, as IDA can run on sampling matrices.
	data=scale(data) #standardise the data
	#print(data[1:5,])
	allnames=colnames(data)
	causenames=allnames[cause]
	effectnames=allnames[effect]
	res=matrix(nrow=length(effectnames), ncol=length(causenames), 0)
	colnames(res)=causenames
	rownames(res)=effectnames
		
	for(gene in effectnames) {
		aGene <- glmnet(data[,cause],data[,gene],alpha=0.5)$beta #return the the effects of all miRNAs on the gene
		aGene=rowMeans(aGene) # take the means of all values output from lasso     
		res[gene,]=aGene # assign the effects of all miRNAs on the gene to the result. 
	}
	res
}

MIC=function(datacsv, separateIndex){	#add a line in MINE.R to increase java heaps
#test=MIC("EMT-35.csv", 35)
	data=Read(datacsv)
	allnames=colnames(data)
	causenames=allnames[1:separateIndex]
	effectnames=allnames[(separateIndex+1):length(allnames)]
	res=matrix(nrow=length(effectnames), ncol=length(causenames))
	
	colnames(res)=causenames
	rownames(res)=effectnames
	source("MINE.R")
		
	MINE(datacsv, "pairs.between", separateIndex)
	filename=paste(datacsv, ",between[break=", separateIndex, "],cv=0.0,B=n^0.6,Results.csv", sep="")
	result=read.csv(filename, header=TRUE, sep=",")
	for(i in 1:nrow(result)){
		res[result[i,2],result[i,1]]=result[i,3]
	}
	
	res
}

Zscore=function(datacsv, cause, effect){
	dt=read.csv(datacsv, header=TRUE, sep=",")
	dt=scale(dt)
	effectnames=colnames(dt)[effect]
	causenames=colnames(dt)[cause]
	res=matrix(nrow=length(effectnames), ncol=length(causenames), 0)
	colnames(res)=causenames
	rownames(res)=effectnames
	causes=dt[,cause]
	effects=dt[,effect]
	#zAB=(xBminA-meanB)/sdB
	for (i in 1:length(cause)){
		for (j in 1: length(effect)){
			indexminA=which(causes[,i]==min(causes[,i]))
			xBminA=effects[indexminA,j]
			xBminA=median(xBminA)
			#sdB=sd(effects[,j]) #if we standardise the sdB=1
			#meanB=mean(effects[,j]) if we standardise the mean is 0
			#zij=abs(xBminA-meanB)/sdB
			zij=abs(xBminA)
			
			res[j,i]=zij
		}
	}
	res
}
ProMISe=function(datacsv, cause, effect){
        library("Roleswitch")
        dt<-Read(datacsv)
        dt[dt<0]<-0 # For ProMISe, the negative values are set to 0
        dd<-colMeans(dt)
        stdData<-as.matrix(dd)
        
        x.o<-matrix(stdData[effect,],dimnames=list(c(1:length(effect)),"mRNA"))
        z.o<-matrix(stdData[cause,],dimnames=list(c(1:length(cause)),"miRNA"))
        c<-matrix(1,length(effect),length(cause)) #Generate ones matrix
        rownames(c)<-c(1:length(effect))
        colnames(c)<-c(1:length(cause))

        rMatrix <- roleswitch(x.o,z.o,c)$p.xz # Calculate ProMISe pdim(robabilistic
        rownames(rMatrix) <- colnames(dt)[effect]
        colnames(rMatrix) <- colnames(dt)[cause]
        return(rMatrix)
}

ReOrder=function(topkList){
   ####### This function is used to re-rank a list of interactions based on a measure, e.g. correlation coefficient, 
   ####### in which the negatives will be put on top of the list (to appreciate down regulations)
   ####### preprocessing the list of topk results #######
   topkList = as.matrix(topkList, ncol=3);
   if(nrow(topkList)<1 || length(topkList[,3]>0)==0 || length(topkList[,3]<0)==0)   return(data.frame(topkList));
   
   ####### sort the values in increasing order ########
   val = as.numeric(topkList[,3]);  
   val = sort(val, index.return=TRUE, decreasing=FALSE)

   ####### obtain the negative values ########
   ni = val$ix[which(val$x<0)] # the index of negative values in Val;
   pi = val$ix[length(val$x):(length(ni)+1)] # the index of positive values in Val

   return(data.frame(topkList[c(ni, pi), ]))
}


BordaTopk=function(listCEmatrices, topk){
noMethods=length(listCEmatrices)
effectnames=rownames(listCEmatrices[[1]])
causenames=colnames(listCEmatrices[[1]])
res=matrix(nrow=length(effectnames), ncol=length(causenames), 0)
colnames(res)=causenames
rownames(res)=effectnames
noGenes=nrow(listCEmatrices[[1]])
for(i in 1:noMethods){ # for each CEmatrix from a method
	for (j in 1:length(causenames)){ #for each miRNA
		cormat=listCEmatrices[[i]][,j] #extract the corelation values
		cormat=cormat[order(-abs(cormat))] # sort based on absolute values
		for(k in 1:length(cormat)){cormat[k]=k} # change the correlation values by the ranking
		rn=names(cormat) # take the genenames
		
		for(gene in rn){ #for each gene in the sorted matrix
			if(cormat[gene]>topk) cormat[gene]=noGenes
			res[gene, j]=res[gene, j]+cormat[gene] #add up the current rankings of the possition (gene, miRNA)
		}
	}
}
res=res/noMethods #take the average rankings
res=length(effectnames)/res #revert the rankings as we will sort the rankings as if correlation (the bigger number the better).
}
#################################Example for running the esemble method Pearson+IDA+Lasso for the EMT dataset###########
## Borda method for ensemble method ##
Borda=function(listCEmatrices){
noMethods=length(listCEmatrices)
effectnames=rownames(listCEmatrices[[1]])
causenames=colnames(listCEmatrices[[1]])
res=matrix(nrow=length(effectnames), ncol=length(causenames), 0)
colnames(res)=causenames
rownames(res)=effectnames

for(i in 1:noMethods){ # for each CEmatrix from a method
	for (j in 1:length(causenames)){ #for each miRNA
		cormat=listCEmatrices[[i]][,j] #extract the corelation values
		cormat=cormat[order(-abs(cormat))] # sort based on absolute values
		for(k in 1:length(cormat)){cormat[k]=k} # change the correlation values by the ranking
		rn=names(cormat) # take the genenames
		for(gene in rn){ #for each gene in the sorted matrix
			res[gene, j]=res[gene, j]+cormat[gene] #add up the current rankings of the possition (gene, miRNA)
		}
	}
}
res=res/noMethods #take the average rankings
res=length(effectnames)/res #revert the rankings as bRank will sort the rankings as if correlation.
}

RankCrossEntropy=function(listCEmatrices){
library(RankAggreg)
noMethods=length(listCEmatrices)
effectnames=rownames(listCEmatrices[[1]])
causenames=colnames(listCEmatrices[[1]])
res=matrix(nrow=length(effectnames), ncol=length(causenames), 0)
colnames(res)=causenames
rownames(res)=effectnames

for(j in 1:length(causenames)){ # for each CEmatrix from a method
	temp=c()
	for (i in 1:noMethods){ #for each miRNA
		cormat=listCEmatrices[[i]][,j] #extract the corelation values
		cormat=cormat[order(-abs(cormat))] # sort based on absolute values
	#for(k in 1:length(cormat)){cormat[k]=k} # change the correlation values by the ranking
		rn=names(cormat) # take the genenames
		temp=rbind(temp, rn)
	}
	CrossEntropy=RankAggreg(temp, ncol(temp), method="CE", distance="Spearman", maxIter=5, N=50, convIn=1, rho=0.5)#The first of the list return the final ranking with gene names
	
	for(gene in CrossEntropy[[1]]){ #for each gene in the sorted matrix
			res[gene, j]=which(CrossEntropy[[1]]==gene) #add up the current rankings of the possition (gene, miRNA)
	}
}

res=1/res #revert the rankings as bRank will sort the rankings as if correlation.
}
###################################
datacsv="EMT-35.csv"
cause=1:35
effect=36:1189

psEMT=Pearson(datacsv, cause, effect)
idaEMT=IDA(datacsv, cause, effect, 0.01)
lassoEMT=LASSO(datacsv, cause, effect)
#forming the ensemble method by averaging the top 200 targets of each miRNA predicted by the individual methods.
PearsonIdaLasso=BordaTopk(list(psEMT, idaEMT, lassoEMT), 200) 
PILcrossentropy=RankCrossEntropy(list(psEMT, idaEMT, lassoEMT))
