# Supplementary material for: Ensemble Methods for MiRNA Target Prediction from Expression Data
Source: PLoS One. 2015 Jun 26;10(6):e0131627. doi: 10.1371/journal.pone.0131627 (PMC4482624; doi:10.1371/journal.pone.0131627)
Supplement: S4 File — Pearson+IDA+Lasso finds complementary results. (XLSX) [file pone.0131627.s004.xlsx]

## Sheet: Ranked-methods
Rank	Ranking scores	Level	Method
1	3783.5	3	Pearson+IDA+Lasso
2	3667	3	Pearson+IDA+Z-score
3	3636	3	IDA+MIC+Lasso
4	3578	4	Pearson+IDA+MIC+Lasso
5	3530	1	IDA
6	3497.5	2	IDA+Lasso
7	3489.5	4	IDA+MIC+Lasso+Z-score
8	3484.5	2	IDA+MIC
9	3459	2	Pearson+IDA
10	3432	4	Pearson+IDA+Lasso+Z-score
11	3341	1	Lasso
12	3289	5	Pearson+IDA+MIC+Lasso+Z-score
13	3218.5	1	Pearson
14	3165.5	1	MIC
15	3029	1	Z-score
16	2783	7	Pearson+IDA+MIC+Lasso+Z-score+ProMise+GenMir++

## Sheet: EMT
miRNAs	Target genes	Methods
miR-1180	EZR	Ensemble
miR-1180	MKNK2	Ensemble
miR-141	DLC1	Ensemble
miR-141	ETS1	Ensemble
miR-141	KLF5	Ensemble
miR-141	SNAI2	Ensemble
miR-141	CDH1	Ensemble
miR-141	ZEB1	Ensemble
miR-141	TWIST1	Ensemble
miR-141	RHOD	Ensemble
miR-18a	NCOA3	Ensemble
miR-18a	SOAT1	Ensemble
miR-18a	PARD6B	Ensemble
miR-18a	NR3C1	Ensemble
miR-18a	MAP7D1	Ensemble
miR-18a	GCH1	Ensemble
miR-96	NR3C1	Ensemble
miR-96	SYNGR2	Ensemble
miR-96	ZEB1	Ensemble
miR-96	FBN1	Ensemble
miR-96	VAMP8	Ensemble
miR-96	MYBL1	Ensemble
miR-96	RHOD	Ensemble
miR-96	ZEB2	Ensemble
miR-1180	EZR	IDA
miR-141	SNAI2	IDA
miR-141	ETS1	IDA
miR-141	KLF5	IDA
miR-141	DLC1	IDA
miR-141	TWIST1	IDA
miR-141	RHOD	IDA
miR-18a	NR3C1	IDA
miR-18a	GCH1	IDA
miR-18a	PARD6B	IDA
miR-18a	SOAT1	IDA
miR-96	VAMP8	IDA
miR-96	NR3C1	IDA
miR-96	SYNGR2	IDA
miR-96	FBN1	IDA
miR-96	MYBL1	IDA
miR-96	ZEB1	IDA
miR-96	RHOD	IDA
miR-1180	EZR	Lasso
miR-141	ETS1	Lasso
miR-141	ZEB1	Lasso
miR-141	TWIST1	Lasso
miR-141	DLC1	Lasso
miR-141	ZEB2	Lasso
miR-141	SNAI2	Lasso
miR-18a	PARD6B	Lasso
miR-18a	NCOA3	Lasso
miR-18a	EZR	Lasso
miR-18a	SOAT1	Lasso
miR-18a	MAP7D1	Lasso
miR-96	FBN1	Lasso
miR-96	MYBL1	Lasso
miR-96	NR3C1	Lasso
miR-96	VAMP8	Lasso
miR-96	SYNGR2	Lasso
miR-96	ZEB1	Lasso
miR-1180	MKNK2	Pearson
miR-141	CDH1	Pearson
miR-141	KLF5	Pearson
miR-141	RHOD	Pearson
miR-141	ZEB1	Pearson
miR-18a	NR3C1	Pearson
miR-18a	SOAT1	Pearson
miR-18a	MAP7D1	Pearson
miR-96	RHOD	Pearson
miR-96	SYNGR2	Pearson
miR-96	NR3C1	Pearson
miR-96	ZEB2	Pearson

## Sheet: MCC
miRNAs	Target genes	Methods
miR-197	SUDS3	Ensemble
miR-197	MEGF9	Ensemble
miR-197	HNRNPH1	Ensemble
miR-197	FOXO3	Ensemble
miR-197	SH3BP2	Ensemble
miR-197	HPN	Ensemble
miR-197	TUSC2	Ensemble
miR-30a	REEP5	Ensemble
miR-30a	LPL	Ensemble
miR-30a	METTL7A	Ensemble
miR-30a	CA12	Ensemble
miR-30a	CAT	Ensemble
miR-30a	TUBB3	Ensemble
miR-30a	TPM1	Ensemble
miR-30a	HBXIP	Ensemble
miR-30a	KIAA0776	Ensemble
miR-30a	GABARAPL2	Ensemble
miR-30a	OSBPL8	Ensemble
miR-30a	DICER1	Ensemble
miR-30a	IGF1R	Ensemble
miR-30a	PAX6	Ensemble
miR-30a	CCPG1	Ensemble
miR-98	TNS1	Ensemble
miR-98	NNMT	Ensemble
miR-98	EIF2S3	Ensemble
miR-98	A2M	Ensemble
miR-98	RTCD1	Ensemble
miR-98	RHOBTB3	Ensemble
miR-98	TCERG1	Ensemble
miR-98	GMPR2	Ensemble
miR-98	PLK2	Ensemble
miR-98	NOL3	Ensemble
miR-98	SPARCL1	Ensemble
miR-98	CLP1	Ensemble
miR-98	MLXIP	Ensemble
miR-98	ARCN1	Ensemble
miR-98	PPAP2B	Ensemble
miR-98	SNX5	Ensemble
miR-32	H3F3B	Ensemble
miR-32	OSBPL8	Ensemble
miR-32	EXOC5	Ensemble
miR-32	ARGLU1	Ensemble
miR-32	MRPL17	Ensemble
miR-19a	G3BP1	Ensemble
miR-19a	CXCL12	Ensemble
miR-19a	MYLIP	Ensemble
miR-23a	HES1	Ensemble
miR-23a	EWSR1	Ensemble
miR-23a	KLF12	Ensemble
miR-23a	FOXO3	Ensemble
miR-23a	ATP5A1	Ensemble
miR-23a	E2F1	Ensemble
miR-23a	DICER1	Ensemble
miR-9	FOXO3	Ensemble
miR-9	MYLK	Ensemble
miR-9	SPAG9	Ensemble
miR-9	FAM46A	Ensemble
miR-197	HPN	IDA
miR-197	DYRK2	IDA
miR-30a	CA12	IDA
miR-30a	METTL7A	IDA
miR-30a	KIAA0776	IDA
miR-30a	MBNL1	IDA
miR-30a	TPM1	IDA
miR-30a	TUBB3	IDA
miR-30a	LPL	IDA
miR-30a	OSBPL8	IDA
miR-30a	DICER1	IDA
miR-30a	ZNF384	IDA
miR-30a	GABARAPL2	IDA
miR-30a	HBXIP	IDA
miR-30a	RBMS3	IDA
miR-98	NNMT	IDA
miR-98	RHOBTB3	IDA
miR-98	MLXIP	IDA
miR-98	TNS1	IDA
miR-98	SNX5	IDA
miR-98	KLF13	IDA
miR-98	GMPR2	IDA
miR-98	FAM46C	IDA
miR-98	DPAGT1	IDA
miR-98	A2M	IDA
miR-98	RTCD1	IDA
miR-98	MKNK2	IDA
miR-32	ARGLU1	IDA
miR-32	H3F3B	IDA
miR-19a	G3BP1	IDA
miR-19a	RPS6KA5	IDA
miR-23a	DDX5	IDA
miR-23a	FOXO3	IDA
miR-23a	EWSR1	IDA
miR-23a	HES1	IDA
miR-23a	PEX26	IDA
miR-23a	E2F1	IDA
miR-9	MYLK	IDA
miR-9	FOXO3	IDA
miR-9	SPAG9	IDA
miR-197	SH3BP2	Lasso
miR-197	SUDS3	Lasso
miR-197	TUSC2	Lasso
miR-197	MEGF9	Lasso
miR-197	HNRNPH1	Lasso
miR-197	FOXJ3	Lasso
miR-30a	PAX6	Lasso
miR-30a	CCPG1	Lasso
miR-30a	HBXIP	Lasso
miR-30a	FADS1	Lasso
miR-30a	SLC38A2	Lasso
miR-30a	REEP5	Lasso
miR-30a	UBE2H	Lasso
miR-30a	GRIA2	Lasso
miR-30a	MYBL2	Lasso
miR-30a	LPL	Lasso
miR-30a	PRAF2	Lasso
miR-30a	CAT	Lasso
miR-30a	AGRN	Lasso
miR-98	CLP1	Lasso
miR-98	RTCD1	Lasso
miR-98	PLK2	Lasso
miR-98	TCERG1	Lasso
miR-98	EIF2S3	Lasso
miR-98	NNMT	Lasso
miR-98	NOL3	Lasso
miR-98	MCM2	Lasso
miR-98	SOX4	Lasso
miR-98	TEX10	Lasso
miR-32	MRPL17	Lasso
miR-32	OSBPL8	Lasso
miR-19a	RAB14	Lasso
miR-23a	DICER1	Lasso
miR-23a	DIAPH2	Lasso
miR-23a	EGLN3	Lasso
miR-23a	CDKN2A	Lasso
miR-23a	ATP5A1	Lasso
miR-9	FAM46A	Lasso
miR-9	CCNG1	Lasso
miR-9	REST	Lasso
miR-197	MEGF9	Pearson
miR-197	PRKAR2A	Pearson
miR-197	SUDS3	Pearson
miR-197	FOXO3	Pearson
miR-30a	METTL7A	Pearson
miR-30a	CAT	Pearson
miR-30a	SAC3D1	Pearson
miR-30a	TUBB3	Pearson
miR-30a	NDUFAF1	Pearson
miR-30a	CA12	Pearson
miR-30a	REEP5	Pearson
miR-30a	TPM1	Pearson
miR-30a	GABARAPL2	Pearson
miR-30a	LPL	Pearson
miR-30a	SLC7A11	Pearson
miR-30a	IGF1R	Pearson
miR-30a	FERMT2	Pearson
miR-98	SPARCL1	Pearson
miR-98	TNS1	Pearson
miR-98	A2M	Pearson
miR-98	EIF2S3	Pearson
miR-98	ARCN1	Pearson
miR-98	PPAP2B	Pearson
miR-98	BTBD3	Pearson
miR-98	ZAK	Pearson
miR-98	RRP1B	Pearson
miR-98	TES	Pearson
miR-98	C6orf211	Pearson
miR-32	H3F3B	Pearson
miR-32	C9orf5	Pearson
miR-32	GLI3	Pearson
miR-32	EXOC5	Pearson
miR-19a	G3BP1	Pearson
miR-23a	HES1	Pearson
miR-23a	EWSR1	Pearson
miR-23a	KLF12	Pearson
miR-23a	CXCL12	Pearson
miR-23a	FBXW11	Pearson
miR-9	FOXO3	Pearson
miR-9	SPAG9	Pearson

## Sheet: BR51
miRNAs	Target genes	Methods
miR-125b	IL6	Ensemble
miR-125b	ESRP2	Ensemble
miR-125b	GPR160	Ensemble
miR-125b	ERBB3	Ensemble
miR-125b	NEBL	Ensemble
miR-125b	RECK	Ensemble
miR-125b	CSF1	Ensemble
miR-125b	PPM1H	Ensemble
miR-125b	LIF	Ensemble
miR-125b	HMGA1	Ensemble
miR-125b	RASAL2	Ensemble
miR-125b	ADM	Ensemble
miR-125b	IGFBP3	Ensemble
miR-196a	TIMP2	Ensemble
miR-196a	ANXA1	Ensemble
miR-196a	CEBPA	Ensemble
miR-196a	PDCD4	Ensemble
miR-196a	IGF2BP3	Ensemble
miR-196a	SOAT1	Ensemble
miR-196a	CISH	Ensemble
miR-196a	ETS1	Ensemble
miR-21*	TGFBI	Ensemble
miR-21*	TGFBR2	Ensemble
miR-21*	PSAT1	Ensemble
miR-21*	SMOX	Ensemble
miR-21*	ANXA1	Ensemble
miR-21*	FOSL1	Ensemble
miR-21*	CD44	Ensemble
miR-21*	FAS	Ensemble
miR-21*	WFS1	Ensemble
miR-21*	TGFB1	Ensemble
miR-21*	MET	Ensemble
miR-27a	EPHA2	Ensemble
miR-27a	ADORA2B	Ensemble
miR-27a	ESR1	Ensemble
miR-27a	IGFBP6	Ensemble
miR-27a	EGFR	Ensemble
miR-27a	MET	Ensemble
miR-30a	CAPG	Ensemble
miR-30a	LY6K	Ensemble
miR-30a	TPM2	Ensemble
miR-30a	CD44	Ensemble
miR-30a	PIK3CD	Ensemble
miR-30a	PDLIM7	Ensemble
miR-30a	GLIPR1	Ensemble
miR-30a	TGFBI	Ensemble
miR-30a	BDNF	Ensemble
miR-30a	NT5E	Ensemble
miR-30a	ACSL4	Ensemble
miR-30a	ANPEP	Ensemble
miR-30a	RAB34	Ensemble
miR-30a	VIM	Ensemble
miR-30a	FGF2	Ensemble
miR-30a	RUNX2	Ensemble
miR-30a	PNMA2	Ensemble
miR-30a	RBMS3	Ensemble
miR-30a	CUL4B	Ensemble
miR-30a	CORO1C	Ensemble
miR-30a	CDH2	Ensemble
miR-30a	PRKCDBP	Ensemble
miR-30a	CPNE8	Ensemble
miR-30a	NRP1	Ensemble
miR-30a	TMED2	Ensemble
miR-342-5p	IRF1	Ensemble
miR-342-5p	EGFR	Ensemble
miR-342-5p	AKR1B1	Ensemble
miR-125b	ESRP2	IDA
miR-125b	GPR160	IDA
miR-125b	ADM	IDA
miR-125b	IGFBP3	IDA
miR-125b	IL6	IDA
miR-125b	ERBB3	IDA
miR-125b	CSF1	IDA
miR-125b	RECK	IDA
miR-196a	ANXA1	IDA
miR-196a	TIMP2	IDA
miR-196a	IGF2BP3	IDA
miR-196a	CISH	IDA
miR-196a	CEBPA	IDA
miR-21*	TGFBI	IDA
miR-21*	CD44	IDA
miR-21*	FOSL1	IDA
miR-21*	ANXA1	IDA
miR-21*	PSAT1	IDA
miR-21*	TGFBR2	IDA
miR-21*	IL6	IDA
miR-21*	TGFB1	IDA
miR-27a	IGFBP6	IDA
miR-27a	ADORA2B	IDA
miR-27a	EGFR	IDA
miR-27a	EPHA2	IDA
miR-30a	TGFBI	IDA
miR-30a	VIM	IDA
miR-30a	LY6K	IDA
miR-30a	TPM2	IDA
miR-30a	GLIPR1	IDA
miR-30a	CD44	IDA
miR-30a	RAB34	IDA
miR-30a	CAPG	IDA
miR-30a	SERPINE2	IDA
miR-30a	PNMA2	IDA
miR-30a	BDNF	IDA
miR-30a	CDH2	IDA
miR-30a	ANPEP	IDA
miR-30a	FGF2	IDA
miR-30a	NT5E	IDA
miR-30a	NRP1	IDA
miR-30a	RUNX2	IDA
miR-30a	ANXA1	IDA
miR-30a	FSCN1	IDA
miR-30a	RBMS3	IDA
miR-30a	PIK3CD	IDA
miR-30a	PRKCDBP	IDA
miR-30a	SMARCA1	IDA
miR-342-5p	AKR1B1	IDA
miR-125b	PPM1H	Lasso
miR-125b	LIF	Lasso
miR-125b	HMGA1	Lasso
miR-125b	RASAL2	Lasso
miR-125b	NEBL	Lasso
miR-125b	ID2	Lasso
miR-125b	FERMT1	Lasso
miR-125b	CEP170	Lasso
miR-125b	PMAIP1	Lasso
miR-125b	SIDT1	Lasso
miR-125b	QSOX2	Lasso
miR-196a	TIMP2	Lasso
miR-196a	SOAT1	Lasso
miR-196a	CEBPA	Lasso
miR-196a	NPC1	Lasso
miR-196a	ANXA1	Lasso
miR-196a	PDCD4	Lasso
miR-196a	ITGAV	Lasso
miR-21*	ANXA1	Lasso
miR-21*	TGFBI	Lasso
miR-21*	FAS	Lasso
miR-21*	SMOX	Lasso
miR-21*	PSAT1	Lasso
miR-21*	ESR1	Lasso
miR-21*	PPP2R1B	Lasso
miR-21*	WFS1	Lasso
miR-21*	TGFBR2	Lasso
miR-21*	LIF	Lasso
miR-27a	ESR1	Lasso
miR-27a	EPHA2	Lasso
miR-27a	ADORA2B	Lasso
miR-27a	MET	Lasso
miR-30a	CAPG	Lasso
miR-30a	TPM2	Lasso
miR-30a	LY6K	Lasso
miR-30a	PDLIM7	Lasso
miR-30a	ANPEP	Lasso
miR-30a	RUNX2	Lasso
miR-30a	ACSL4	Lasso
miR-30a	AK2	Lasso
miR-30a	CPNE8	Lasso
miR-30a	RAB34	Lasso
miR-30a	PIK3CD	Lasso
miR-30a	CD44	Lasso
miR-30a	PICALM	Lasso
miR-30a	SCAMP1	Lasso
miR-30a	CA12	Lasso
miR-30a	GNPNAT1	Lasso
miR-342-5p	EGFR	Lasso
miR-125b	IL6	Pearson
miR-125b	ERBB3	Pearson
miR-125b	ESRP2	Pearson
miR-125b	GPR160	Pearson
miR-125b	CGN	Pearson
miR-125b	RECK	Pearson
miR-125b	SMARCD2	Pearson
miR-196a	CEBPA	Pearson
miR-196a	TIMP2	Pearson
miR-196a	PDCD4	Pearson
miR-196a	SOAT1	Pearson
miR-196a	ANXA1	Pearson
miR-196a	CISH	Pearson
miR-196a	VCL	Pearson
miR-21*	SMOX	Pearson
miR-21*	TGFBR2	Pearson
miR-21*	MET	Pearson
miR-21*	FOSL1	Pearson
miR-21*	TGFBI	Pearson
miR-21*	CD44	Pearson
miR-21*	WFS1	Pearson
miR-21*	TGFB1	Pearson
miR-21*	PSAT1	Pearson
miR-27a	ESR1	Pearson
miR-27a	EPHA2	Pearson
miR-27a	IGFBP6	Pearson
miR-27a	ADORA2B	Pearson
miR-27a	PEX7	Pearson
miR-30a	PDLIM7	Pearson
miR-30a	CAPG	Pearson
miR-30a	GLIPR1	Pearson
miR-30a	NT5E	Pearson
miR-30a	ACSL4	Pearson
miR-30a	BDNF	Pearson
miR-30a	CUL4B	Pearson
miR-30a	PIK3CD	Pearson
miR-30a	CD44	Pearson
miR-30a	TGFBI	Pearson
miR-30a	LY6K	Pearson
miR-30a	RBMS3	Pearson
miR-30a	FGF2	Pearson
miR-30a	CORO1C	Pearson
miR-30a	TPM2	Pearson
miR-30a	IKBIP	Pearson
miR-30a	PRKCDBP	Pearson
miR-30a	VIM	Pearson
miR-30a	GGCT	Pearson
miR-30a	PNMA2	Pearson
miR-342-5p	IRF1	Pearson
