# Supplementary material for: Ensemble Methods for MiRNA Target Prediction from Expression Data
Source: PLoS One. 2015 Jun 26;10(6):e0131627. doi: 10.1371/journal.pone.0131627 (PMC4482624; doi:10.1371/journal.pone.0131627)
Supplement: S5 File — The p-values are adjusted by Benjamini-Hochberg (BH) method. (XLSX) [file pone.0131627.s005.xlsx]

## Sheet: EMT
Id	Items	Items_Details	Support	List size	Reference Support	Reference size	Hyp	Hyp_c	Genes
111	Kegg:04530	Tight junction	10	322	130	34208	4.67e-07	3.43e-05	OCLN,F11R,LLGL2,CLDN7,CLDN3,TJP3,PARD6B,PRKCZ,MYH14,CLDN4
78	Kegg:05412	Arrhythmogenic right ventricular cardiomyopathy (ARVC)	8	322	73	34208	4.47e-07	6.56e-05	DSP,DSG2,ITGA5,PKP2,JUP,TCF7L2,CDH2,ITGB4
89	Kegg:04670	Leukocyte transendothelial migration	8	322	113	34208	1.23e-05	0.000601536	OCLN,MAPK13,F11R,CLDN7,MSN,CLDN3,CTNND1,CLDN4
71	Kegg:04514	Cell adhesion molecules (CAMs)	8	322	125	34208	2.56e-05	0.000940719	OCLN,F11R,CLDN7,CLDN3,CDH2,CDH1,CDH3,CLDN4
82	Kegg:04512	ECM-receptor interaction	6	322	84	34208	0.000145699	0.00428354	LAMA3,LAMA5,ITGA5,CD44,ITGB4,FN1
44	Kegg:05200	Pathways in cancer	11	322	324	34208	0.000279389	0.00684502	LAMA3,CBLC,ERBB2,LAMA5,ETS1,FZD5,JUP,TCF7L2,BMP4,CDH1,FN1
81	Kegg:04510	Focal adhesion	8	322	197	34208	0.000592469	0.009677	LAMA3,ERBB2,MYLK,LAMA5,FLNA,ITGA5,ITGB4,FN1
110	Kegg:04520	Adherens junction	5	322	71	34208	0.000561144	0.010311	ERBB2,CTNND1,SNAI2,TCF7L2,CDH1
83	Kegg:04144	Endocytosis	8	322	193	34208	0.000517693	0.0108716	CBLC,GIT2,CHMP4C,PARD6B,RAB31,PRKCZ,DAB2,ERBB3
86	Kegg:05130	Pathogenic Escherichia coli infection	4	322	54	34208	0.00168256	0.0206113	OCLN,KRT18,CDH1,TUBA1A
58	Kegg:04020	Calcium signaling pathway	7	322	175	34208	0.00140996	0.0207264	ATP2B4,ERBB2,MYLK,TNNC1,SLC25A4,GNAS,ERBB3
4	Kegg:05160	Hepatitis C	6	322	133	34208	0.001675	0.0223841	OCLN,MAPK13,CLDN7,CLDN3,CLDN4,NR1H3
40	Kegg:04972	Pancreatic secretion	5	322	98	34208	0.00238244	0.0250156	ATP2B4,SLC12A2,PRSS3,RAB3D,GNAS
107	Kegg:04916	Melanogenesis	5	322	98	34208	0.00238244	0.0250156	CREB3L2,CREB3L4,FZD5,TCF7L2,GNAS
134	Kegg:05146	Amoebiasis	5	322	102	34208	0.00283459	0.0260428	LAMA3,LAMA5,SERPINB1,GNAS,FN1
0	Kegg:00512	Mucin type O-Glycan biosynthesis	3	322	30	34208	0.00277889	0.0272331	GALNT3,GCNT3,GALNT2
30	Kegg:04810	Regulation of actin cytoskeleton	7	322	209	34208	0.00380959	0.0311116	PIP4K2A,MYLK,MSN,ITGA5,MYH14,ITGB4,FN1
144	Kegg:04122	Sulfur relay system	2	322	10	34208	0.0037814	0.032698	TST,NFS1
129	Kegg:05100	Bacterial invasion of epithelial cells	4	322	70	34208	0.00433801	0.0335625	CBLC,ITGA5,CDH1,FN1
101	Kegg:00051	Fructose and mannose metabolism	3	322	36	34208	0.00468815	0.0344579	FBP1,GMDS,AKR1B1

## Sheet: MCC
Id	Items	Items_Details	Support	List size	Reference Support	Reference size	Hyp	Hyp_c	Genes
34	Kegg:04270	Vascular smooth muscle contraction	12	543	113	34208	2.62e-07	2.18e-05	KCNMA1,PPP1R14A,MYLK,GNA13,GUCY1A3,PPP1R12B,RAF1,MYH11,ACTA2,ACTG2,ITPR1,MYL9
57	Kegg:03320	PPAR signaling pathway	10	543	70	34208	1.58e-07	2.62e-05	SLC27A4,FABP4,FABP1,HMGCS2,PCK1,SORBS1,PDPK1,LPL,PCK2,MMP1
104	Kegg:05215	Prostate cancer	10	543	88	34208	1.39e-06	7.71e-05	KLK3,ERBB2,CREB3L1,IGF1R,E2F1,PDGFRA,FGFR1,RAF1,CTNNB1,PDPK1
89	Kegg:04510	Focal adhesion	12	543	197	34208	8.1e-05	0.00191967	ERBB2,MYLK,LAMA5,IGF1R,PDGFRA,FLT1,COL1A1,RAF1,CTNNB1,PDPK1,MYL9,COL11A1
11	Kegg:04060	Cytokine-cytokine receptor interaction	14	543	259	34208	7.75e-05	0.00214427	CCL23,TNFRSF17,IL12B,CCL15,TGFBR2,LIFR,PDGFRA,BMPR2,CCL18,IL1RAP,FLT1,CXCL12,TNFSF9,IFNAR1
107	Kegg:04114	Oocyte meiosis	9	543	110	34208	6.72e-05	0.00223236	CAMK2B,PTTG1,IGF1R,YWHAE,PPP3R1,MAD2L2,PPP3CA,ITPR1,FBXW11
24	Kegg:05010	Alzheimer's disease	11	543	163	34208	6.38e-05	0.0026484	ATP2A1,NDUFS4,COX7A1,PPP3R1,NDUFA4,NDUFB6,PPP3CA,UQCRB,ITPR1,LPL,COX7A2L
121	Kegg:04520	Adherens junction	7	543	71	34208	0.000135098	0.00280329	ERBB2,IGF1R,TGFBR2,INSR,FGFR1,CTNNB1,SORBS1
105	Kegg:04978	Mineral absorption	6	543	51	34208	0.000152923	0.00282058	ATP1B1,MT1H,MT1G,FTH1,MT1X,SLC26A3
45	Kegg:05200	Pathways in cancer	15	543	324	34208	0.000240543	0.00399301	EGLN1,KLK3,ERBB2,LAMA5,GLI3,IGF1R,TGFBR2,E2F1,PDGFRA,FGFR1,RAF1,ZBTB16,CTNNB1,FGF12,MMP1
8	Kegg:04910	Insulin signaling pathway	9	543	133	34208	0.000286008	0.00431612	INSR,PRKAR2A,EIF4E2,RAF1,PCK1,SORBS1,PDPK1,PCK2,SOCS2
66	Kegg:04964	Proximal tubule bicarbonate reclamation	4	543	22	34208	0.000365957	0.00433921	ATP1B1,PCK1,CA2,PCK2
33	Kegg:04010	MAPK signaling pathway	13	543	262	34208	0.000318627	0.00440767	RASGRP3,RPS6KA5,DUSP1,TGFBR2,RASGRP1,PDGFRA,TAOK1,PPP3R1,FGFR1,GADD45G,RAF1,PPP3CA,FGF12
6	Kegg:00620	Pyruvate metabolism	5	543	39	34208	0.000364803	0.00465825	ACSS2,ALDH9A1,PCK1,PCK2,ALDH2
5	Kegg:00010	Glycolysis / Gluconeogenesis	6	543	62	34208	0.000450655	0.00498725	ADH1A,ACSS2,ALDH9A1,PCK1,PCK2,ALDH2
123	Kegg:05219	Bladder cancer	5	543	42	34208	0.000518339	0.00537776	RPS6KA5,ERBB2,E2F1,RAF1,MMP1
26	Kegg:05016	Huntington's disease	10	543	180	34208	0.000645223	0.00630041	CREB3L1,NDUFS4,COX7A1,NDUFA4,NDUFB6,POLR2K,UQCRB,ITPR1,COX7A2L,AP2A1
110	Kegg:05218	Melanoma	6	543	70	34208	0.000864022	0.0079682	IGF1R,E2F1,PDGFRA,FGFR1,RAF1,FGF12
91	Kegg:04144	Endocytosis	10	543	193	34208	0.00109966	0.00960759	IGF1R,TGFBR2,SH3GLB1,VPS24,PDGFRA,NEDD4L,CHMP6,DNM1L,FLT1,AP2A1
143	Kegg:05213	Endometrial cancer	5	543	52	34208	0.00139076	0.0109936	ERBB2,RAF1,CTNNB1,FOXO3,PDPK1
23	Kegg:04260	Cardiac muscle contraction	6	543	76	34208	0.00133022	0.0110408	ATP1B1,TPM2,COX7A1,TPM1,UQCRB,COX7A2L
46	Kegg:05223	Non-small cell lung cancer	5	543	53	34208	0.00151586	0.0114378	ERBB2,E2F1,RAF1,FOXO3,PDPK1
7	Kegg:00640	Propanoate metabolism	4	543	32	34208	0.00158705	0.0114544	ACSS2,ALDH9A1,SUCLG1,ALDH2
59	Kegg:04020	Calcium signaling pathway	9	543	175	34208	0.00202129	0.0139806	CAMK2B,ATP2A1,ERBB2,MYLK,PDGFRA,LHCGR,PPP3R1,PPP3CA,ITPR1
160	Kegg:05214	Glioma	5	543	63	34208	0.00326259	0.0216636	CAMK2B,IGF1R,E2F1,PDGFRA,RAF1
0	Kegg:04610	Complement and coagulation cascades	5	543	65	34208	0.0037364	0.0221515	A2M,SERPING1,SERPINA1,CFD,C7
126	Kegg:04110	Cell cycle	7	543	123	34208	0.00356995	0.0227928	PTTG1,BUB3,E2F1,CDKN2C,YWHAE,GADD45G,MAD2L2
1	Kegg:04722	Neurotrophin signaling pathway	7	543	124	34208	0.00373304	0.0229513	ARHGDIA,RPS6KA5,CAMK2B,GAB1,YWHAE,RAF1,FOXO3
21	Kegg:00982	Drug metabolism - cytochrome P450	5	543	70	34208	0.00513351	0.0236712	CYP2A6,ADH1A,MGST1,FMO2,GSTA2
87	Kegg:00232	Caffeine metabolism	2	543	7	34208	0.00500978	0.0237607	CYP2A6,NAT1
93	Kegg:04710	Circadian rhythm - mammal	3	543	22	34208	0.00489315	0.0238901	RORA,FBXL3,FBXW11
38	Kegg:04730	Long-term depression	5	543	69	34208	0.00482854	0.024289	IGF1R,GNA13,GUCY1A3,RAF1,ITPR1
108	Kegg:04720	Long-term potentiation	5	543	68	34208	0.00453666	0.0242931	CAMK2B,PPP3R1,RAF1,PPP3CA,ITPR1
27	Kegg:04360	Axon guidance	7	543	128	34208	0.00444258	0.0245822	DPYSL2,RHOD,PPP3R1,PLXNC1,PPP3CA,CXCL12,SRGAP2
40	Kegg:04972	Pancreatic secretion	6	543	98	34208	0.00478743	0.0248348	ATP1B1,KCNMA1,ATP2A1,CA2,ITPR1,SLC26A3
65	Kegg:00910	Nitrogen metabolism	3	543	23	34208	0.0055615	0.0249516	CA2,CA12,CA9
106	Kegg:04960	Aldosterone-regulated sodium reabsorption	4	543	42	34208	0.00436093	0.0249626	ATP1B1,INSR,NEDD4L,PDPK1
118	Kegg:04971	Gastric acid secretion	5	543	72	34208	0.00578389	0.0252665	ATP1B1,CAMK2B,MYLK,CA2,ITPR1
31	Kegg:00561	Glycerolipid metabolism	4	543	47	34208	0.00653115	0.0277993	PPAP2B,ALDH9A1,LPL,ALDH2
125	Kegg:00760	Nicotinate and nicotinamide metabolism	3	543	25	34208	0.00705546	0.0292802	NNMT,NADK,NAPRT1
161	Kegg:00072	Synthesis and degradation of ketone bodies	2	543	9	34208	0.00840935	0.0340476	BDH2,HMGCS2
98	Kegg:04310	Wnt signaling pathway	7	543	149	34208	0.00994978	0.0393253	CAMK2B,PPP3R1,SFRP1,CTNNBIP1,PPP3CA,CTNNB1,FBXW11
44	Kegg:00020	Citrate cycle (TCA cycle)	3	543	30	34208	0.0117479	0.0433366	PCK1,SUCLG1,PCK2
113	Kegg:00650	Butanoate metabolism	3	543	30	34208	0.0117479	0.0433366	BDH2,ALDH5A1,HMGCS2
99	Kegg:04970	Salivary secretion	5	543	85	34208	0.0114792	0.0443152	ATP1B1,KCNMA1,GUCY1A3,CST1,ITPR1
67	Kegg:04141	Protein processing in endoplasmic reticulum	7	543	159	34208	0.0138488	0.049976	ERLEC1,UBE4B,MAN1A1,HERPUD1,EDEM3,SSR1,LMAN1

## Sheet: BR51
Id	Items	Items_Details	Support	List size	Reference Support	Reference size	Hyp	Hyp_c	Genes
12	Kegg:04060	Cytokine-cytokine receptor interaction	16	424	259	34208	1.85e-07	1.49e-05	IL6,IL7R,CXCR4,TNFRSF10D,PDGFC,CXCL2,TNFRSF21,FAS,TGFB3,PRLR,IL8,CSF1,TGFB2,IL1RAP,OSMR,GHR
41	Kegg:05200	Pathways in cancer	18	424	324	34208	1.56e-07	2.52e-05	IL6,FGF2,COL4A2,MMP2,RAC2,FAS,ETS1,TGFB3,BIRC3,AKT3,IL8,COL4A1,TGFB2,FZD2,GSTP1,PIK3CD,RET,PPARG
48	Kegg:04062	Chemokine signaling pathway	12	424	186	34208	4.04e-06	0.00021671	CXCR4,PREX1,CXCL2,RAC2,AKT3,GNG10,IL8,GNB5,LYN,GNG12,PIK3CD,VAV3
82	Kegg:04510	Focal adhesion	12	424	197	34208	7.27e-06	0.000234147	CAV2,PDGFC,COL4A2,RAC2,BIRC3,AKT3,CAV1,COL4A1,PIK3CD,COL5A1,COL6A1,VAV3
18	Kegg:04621	NOD-like receptor signaling pathway	7	424	57	34208	6.63e-06	0.000266854	IL6,CASP1,CXCL2,TNFAIP3,BIRC3,IL8,CARD6
1	Kegg:04610	Complement and coagulation cascades	7	424	65	34208	1.6e-05	0.000430245	PLAUR,F3,C1S,SERPINE1,PLAT,PLAU,F7
122	Kegg:05142	Chagas disease (American trypanosomiasis)	8	424	102	34208	4.14e-05	0.000740772	IL6,FAS,TGFB3,AKT3,SERPINE1,IL8,TGFB2,PIK3CD
139	Kegg:05146	Amoebiasis	8	424	102	34208	4.14e-05	0.000740772	IL6,COL4A2,TGFB3,IL8,COL4A1,TGFB2,PIK3CD,COL5A1
84	Kegg:04144	Endocytosis	11	424	193	34208	3.22e-05	0.00074128	CAV2,CXCR4,SH3KBP1,TGFB3,ARAP3,ERBB4,CAV1,TGFB2,RAB31,RET,ERBB3
88	Kegg:04670	Leukocyte transendothelial migration	8	424	113	34208	8.59e-05	0.00138241	CXCR4,MMP2,RAC2,RHOH,MSN,ICAM1,PIK3CD,VAV3
13	Kegg:04630	Jak-STAT signaling pathway	9	424	153	34208	0.000131442	0.00192383	IL6,IL7R,AKT3,PRLR,PIK3CD,OSMR,GHR,CISH,SPRY2
126	Kegg:04380	Osteoclast differentiation	8	424	126	34208	0.000183325	0.00245961	FOSL1,BLNK,AKT3,FOSL2,CSF1,TGFB2,PIK3CD,PPARG
90	Kegg:00480	Glutathione metabolism	5	424	44	34208	0.000208447	0.00258154	ANPEP,GCLM,GGT1,GSTO2,GSTP1
73	Kegg:05144	Malaria	5	424	48	34208	0.00031559	0.00362929	IL6,TGFB3,IL8,TGFB2,ICAM1
87	Kegg:04662	B cell receptor signaling pathway	6	424	75	34208	0.000342617	0.00367742	BLNK,RAC2,AKT3,LYN,PIK3CD,VAV3
30	Kegg:04010	MAPK signaling pathway	11	424	262	34208	0.000471349	0.00474295	FGF2,BDNF,MAPT,RAC2,FAS,DUSP4,TGFB3,AKT3,TGFB2,GNG12,RRAS2
112	Kegg:05323	Rheumatoid arthritis	6	424	84	34208	0.000630024	0.0059667	IL6,TGFB3,IL8,CSF1,TGFB2,ICAM1
121	Kegg:04210	Apoptosis	6	424	86	34208	0.000713781	0.00638437	TNFRSF10D,FAS,BIRC3,AKT3,IL1RAP,PIK3CD
123	Kegg:05210	Colorectal cancer	5	424	62	34208	0.00103517	0.00833313	RAC2,TGFB3,AKT3,TGFB2,PIK3CD
26	Kegg:04360	Axon guidance	7	424	128	34208	0.00111853	0.00857536	CXCR4,DPYSL2,CFL2,RAC2,NRP1,SEMA3A,EPHA2
27	Kegg:04666	Fc gamma R-mediated phagocytosis	6	424	92	34208	0.00101743	0.00862134	CFL2,RAC2,AKT3,LYN,PIK3CD,VAV3
28	Kegg:04810	Regulation of actin cytoskeleton	9	424	209	34208	0.0012701	0.00889068	FGF2,PDGFC,CFL2,RAC2,MSN,GNG12,PIK3CD,RRAS2,VAV3
52	Kegg:05162	Measles	7	424	130	34208	0.00122402	0.00895759	IL6,TNFRSF10D,TNFAIP3,FAS,MSN,AKT3,PIK3CD
119	Kegg:05211	Renal cell carcinoma	5	424	70	34208	0.00178612	0.0115026	ETS1,TGFB3,AKT3,TGFB2,PIK3CD
124	Kegg:05212	Pancreatic cancer	5	424	70	34208	0.00178612	0.0115026	RAC2,TGFB3,AKT3,TGFB2,PIK3CD
33	Kegg:04664	Fc epsilon RI signaling pathway	5	424	77	34208	0.0027176	0.0168282	RAC2,AKT3,LYN,PIK3CD,VAV3
14	Kegg:04974	Protein digestion and absorption	5	424	78	34208	0.00287472	0.0171418	COL4A2,COL12A1,COL4A1,COL5A1,COL6A1
47	Kegg:00410	beta-Alanine metabolism	3	424	26	34208	0.00397771	0.0200129	ALDH3B2,DPYD,ABAT
114	Kegg:00760	Nicotinate and nicotinamide metabolism	3	424	25	34208	0.00355108	0.0204187	NNMT,ENPP1,NT5E
83	Kegg:04512	ECM-receptor interaction	5	424	84	34208	0.00395831	0.0205577	COL4A2,COL4A1,CD44,COL5A1,COL6A1
118	Kegg:05222	Small cell lung cancer	5	424	84	34208	0.00395831	0.0205577	COL4A2,BIRC3,AKT3,COL4A1,PIK3CD
74	Kegg:04640	Hematopoietic cell lineage	5	424	83	34208	0.00376019	0.0208756	IL6,IL7R,ANPEP,CSF1,CD44
68	Kegg:04650	Natural killer cell mediated cytotoxicity	6	424	125	34208	0.00476522	0.0232485	TNFRSF10D,RAC2,FAS,ICAM1,PIK3CD,VAV3
72	Kegg:05143	African trypanosomiasis	3	424	33	34208	0.00783057	0.0360206	IL6,FAS,ICAM1
151	Kegg:05340	Primary immunodeficiency	3	424	33	34208	0.00783057	0.0360206	IL7R,BLNK,ADA
91	Kegg:04115	p53 signaling pathway	4	424	67	34208	0.00965383	0.0431741	IGFBP3,FAS,SERPINE1,PMAIP1
97	Kegg:05218	Melanoma	4	424	70	34208	0.0112203	0.0488233	FGF2,PDGFC,AKT3,PIK3CD
109	Kegg:04520	Adherens junction	4	424	71	34208	0.0117766	0.0498954	PTPRM,RAC2,SNAI2,PVRL3
