# Supplementary material for: Ensemble Methods for MiRNA Target Prediction from Expression Data
Source: PLoS One. 2015 Jun 26;10(6):e0131627. doi: 10.1371/journal.pone.0131627 (PMC4482624; doi:10.1371/journal.pone.0131627)
Supplement: S6 File — (XLSX) [file pone.0131627.s006.xlsx]

## Sheet: EMT
miRNAs	mRNAs
miR-141	RBM47
miR-141	ESRP1
miR-141	SLC29A2
miR-141	SLC20A1
miR-141	DUSP7
miR-141	GNB4
miR-141	FRMD6
miR-141	MYBL1
miR-141	NR3C1
miR-141	GLS
miR-141	SCHIP1
miR-141	RASSF8
miR-141	CXADR
miR-141	PRKACB
miR-141	RHPN2
miR-141	FAM84B
miR-141	CALU
miR-141	RFTN1
miR-18a	HEG1
miR-18a	EXPH5
miR-18a	ADD3
miR-18a	OSTM1
miR-18a	MYLK
miR-96	GALNT2
miR-96	WIPF1
miR-96	TPD52
miR-96	TCF7L2
miR-96	RFTN1
miR-96	RHPN2
miR-96	MYO5B
miR-96	EZR
miR-96	QKI
miR-96	COBL
miR-96	FN1
miR-96	MSN
miR-96	CXADR
miR-96	DSG2
miR-96	GJC1
miR-96	TCF4
miR-96	CTNND1

## Sheet: MCC
miRNAs	mRNAs
miR-197	PAFAH1B1
miR-197	PITPNB
miR-197	OSBP
miR-197	BCL7A
miR-19a	TRIM2
miR-19a	RORA
miR-19a	AKAP1
miR-19a	SRGAP2
miR-19a	MKL2
miR-19a	BCAT1
miR-19a	TACC1
miR-19a	CDK13
miR-19a	TMEM47
miR-19a	ZAK
miR-19a	PLXNC1
miR-19a	AFTPH
miR-19a	SYNM
miR-19a	EXOC5
miR-19a	DDA1
miR-19a	PPP1R12A
miR-19a	CSNK1G1
miR-19a	RAP2B
miR-23a	ANTXR2
miR-23a	TIA1
miR-23a	GAB1
miR-23a	ERBB2IP
miR-23a	EIF4EBP2
miR-23a	ZBTB44
miR-23a	GBAS
miR-23a	PDPK1
miR-23a	ZAK
miR-23a	PPP1R12A
miR-23a	PLXNC1
miR-23a	TGFBR3
miR-23a	SYNPO2
miR-23a	FKBP5
miR-23a	TGFBR2
miR-23a	G3BP2
miR-23a	RCN1
miR-23a	HSP90B1
miR-23a	SGK1
miR-23a	EPS15
miR-30a	GATM
miR-30a	TIMP3
miR-30a	NR2F2
miR-30a	HIPK2
miR-30a	NFIB
miR-30a	TSPYL4
miR-30a	PCGF5
miR-30a	FNIP2
miR-30a	NEDD4L
miR-30a	CCNY
miR-30a	MKL2
miR-30a	FOXO3
miR-30a	ZNF148
miR-30a	UBE2G1
miR-30a	LIFR
miR-30a	SUCLG2
miR-32	SEC31B
miR-32	SKI
miR-32	RORA
miR-32	EIF4G2
miR-32	UQCRB
miR-32	FRYL
miR-32	MTMR9
miR-32	NEDD4L
miR-32	ZDHHC3
miR-32	SUDS3
miR-32	PCMTD1
miR-32	SESN3
miR-32	NFATC2IP
miR-9	KEL
miR-9	SERBP1
miR-9	RORA
miR-9	ZAK
miR-9	HES1
miR-9	CCNE2
miR-9	NFIA
miR-9	TRIM2
miR-9	TES
miR-9	RERE
miR-9	MKL2
miR-9	SHROOM3
miR-9	ARL1
miR-98	TGFBR3
miR-98	INSR
miR-98	TIA1
miR-98	IGF1
miR-98	RAB11FIP4
miR-98	ZBTB5
miR-98	H2AFV
miR-98	PTAR1
miR-98	DUSP1
miR-98	FAM103A1
miR-98	CALM1
miR-98	STX17
miR-98	DLC1

## Sheet: BR51
miRNAs	mRNAs
miR-125b	GLIPR1
miR-125b	KIAA1598
miR-125b	SH2B3
miR-125b	CDC42SE1
miR-125b	KIAA1543
miR-125b	SVIP
miR-125b	OVOL1
miR-125b	ATP10D
miR-125b	EIF5A2
miR-125b	LONRF2
miR-125b	VAV3
miR-125b	ERBB4
miR-125b	OLFML2A
miR-125b	NBEAL2
miR-125b	PIK3CD
miR-125b	FAM174B
miR-196a	RGL2
miR-196a	TOX3
miR-196a	IGFBP3
miR-196a	SEMA3A
miR-196a	SCHIP1
miR-27a	SFXN2
miR-27a	GPD1L
miR-27a	FRMD6
miR-27a	TTC39A
miR-27a	C12orf73
miR-27a	ZBTB42
miR-27a	INPP5J
miR-27a	COL5A1
miR-27a	ALDH4A1
miR-27a	ADAMTS6
miR-27a	GNG12
miR-27a	LONRF2
miR-27a	MSN
miR-27a	RET
miR-30a	FOXA1
miR-30a	SETD1B
miR-30a	ADAMTS6
miR-30a	ACTN1
miR-30a	SH2B3
miR-30a	NAV3
miR-30a	BRWD1
miR-30a	RASA1
miR-30a	PER2
miR-30a	FRMD6
miR-30a	CALD1
miR-30a	SACS
miR-30a	SERPINE1
miR-30a	DENND5B
miR-30a	GRHL2
miR-30a	EPB41L5
miR-30a	CLIP4
miR-30a	SUPT3H
miR-30a	CFL2
miR-342-5p	IGFBP5
